# Supplementary material for: Characterization of spinal cord tissue-derived extracellular vesicles in neuroinflammation
Source: J Neuroinflammation. 2024 Jun 8;21:154. doi: 10.1186/s12974-024-03147-y (PMC11162576; doi:10.1186/s12974-024-03147-y)
Supplement: Supplementary file 2 — Supplementary Material 2. Proteomics dataset for EV and 10k samples. [file 12974_2024_3147_MOESM2_ESM.xlsx]

## Sheet: proteome_dataset
Protein info			EV samples: Fold change & P-values (using LIMMA)									10k samples: Fold change analysis & P-values (using LIMMA)									Abundance (raw)																		Abundance (transformed and normalized)
uniprot ID	gene symbol	description	logFC peak vs. naive	Pval peak vs. naive	adjPval peak vs. naive	logFC chronic vs. naive	Pval chronic vs. naive	adjPval chronic vs. naive	logFC chronic vs. peak	Pval chronic vs. peak	adjPval chronic vs. peak	logFC peak vs. naive	Pval peak vs. naive	adjPval peak vs. naive	logFC chronic vs. naive	Pval chronic vs. naive	adjPval chronic vs. naive	logFC chronic vs. peak	Pval chronic vs. peak	adjPval chronic vs. peak	naive_1_EV	naive_2_EV	naive_3_EV	peak_1_EV	peak_2_EV	peak_3_EV	chronic_1_EV	chronic_2_EV	chronic_3_EV	naive_1_10k	naive_2_10k	naive_3_10k	peak_1_10k	peak_2_10k	peak_3_10k	chronic_1_10k	chronic_2_10k	chronic_3_10k	naive_ev_126	naive_ev_131c	naive_ev_132n	peak_ev_127c	peak_ev_130n	peak_ev_133n	chronic_ev_127n	chronic_ev_128n	chronic_ev_135n	naive_10k_128c	naive_10k_131n
A0A075B5J4	Trbc2	T cell receptor beta, constant 2 (Fragment) OS=Mus musculus OX=10090 GN=Trbc2 PE=4 SV=1	2.2076	1.4097e-10	2.83682e-08	1.45772	7.44591e-09	7.74977e-07	-0.749881	3.4228e-06	0.00019997	0.403037	0.0040913	0.0174481	0.0532792	0.63285	0.772886	-0.349758	0.00921661	0.0768232	280.2	199.3	411.8	1404.8	1387.4	1417.4	737.5	818.6	683.1	382.4	454.1	401.8	599.5	728.9	517.5	341	412.4	377.6	-1.37883	-1.43628	-1.35663	0.78207	0.890142	0.778851	0.0647446	0.185135	-0.0484598	-0.108962	0.0952869
A0A075B5K2	Igkv9-124	Immunoglobulin kappa chain variable 9-124 OS=Mus musculus OX=10090 GN=Igkv9-124 PE=1 SV=7	0.551324	6.11665e-05	0.000464142	0.0892202	0.3044	0.430255	-0.462104	0.000246346	0.00415746	0.821806	2.30702e-07	8.77155e-06	0.292927	0.00120563	0.0140872	-0.52888	1.1912e-05	0.000648685	101.5	81.6	149.3	183.1	151.5	171	110.5	101.2	115.2	111.9	109.5	114.1	193.4	299.3	187	115	120.2	126.7	-0.165301	-0.0460742	-0.141861	0.520912	0.37365	0.406174	0.00465025	-0.152312	0.0620865	-0.103227	-0.178185
A0A075B5K6	Igkv2-109	Immunoglobulin kappa variable 2-109 (Fragment) OS=Mus musculus OX=10090 GN=Igkv2-109 PE=4 SV=4	1.25675	1.24289e-06	1.80432e-05	0.485652	0.00239035	0.0107357	-0.771101	8.23454e-05	0.0019991	1.04185	1.34688e-05	0.00022827	0.413563	0.0100512	0.0527583	-0.628291	0.000735923	0.0140274	63.9	59.6	123.6	185.9	179.9	234.1	104	102.8	104.6	94.6	99.5	89.9	170.6	255.2	237.8	109.5	100.9	123.3	-0.693635	-0.360073	-0.275138	0.682064	0.760786	0.998561	0.0564453	0.00957704	0.0620865	-0.211019	-0.181841
A0A075B5M1	Igkv4-63	Immunoglobulin kappa variable 4-63 OS=Mus musculus OX=10090 GN=Igkv4-63 PE=1 SV=1	0.966161	4.22469e-07	7.1432e-06	0.641338	1.60161e-05	0.000226633	-0.324823	0.00272342	0.0215534	0.880831	9.67564e-05	0.00105029	0.265369	0.0865527	0.218926	-0.615463	0.00137859	0.0214427	38.2	25.8	45.8	77.2	67.1	79.2	52.2	54.4	52.2	31.3	44.9	39	68.1	87.3	80.7	38.4	38.2	44.2	-0.433117	-0.565253	-0.704637	0.416971	0.340736	0.437769	0.0647446	0.0941765	0.0620865	-0.497884	-0.0210097
A0A075B5M7	Igkv5-39	Immunoglobulin kappa variable 5-39 OS=Mus musculus OX=10090 GN=Igkv5-39 PE=1 SV=7	1.42121	8.92526e-08	1.99804e-06	0.369247	0.00471345	0.0180356	-1.05196	1.4067e-06	0.000102107	1.41895	5.84482e-08	2.95538e-06	0.244408	0.0306636	0.109164	-1.17455	3.37383e-07	4.87199e-05	296.9	243.9	473	897.5	877.4	1018.4	351.4	400.4	454	420.5	447.4	411.4	1077.3	1509.6	1275.5	441.6	416.2	476.9	-0.595355	-0.444977	-0.456786	0.83564	0.929016	1.00186	-0.304834	-0.146631	0.0620865	-0.0894595	-0.0436788
A0A075B5R0	Ighv5-16	Immunoglobulin heavy variable 5-16 OS=Mus musculus OX=10090 GN=Ighv5-16 PE=1 SV=1	0.91754	6.55308e-07	1.03269e-05	0.195498	0.0375163	0.087446	-0.722042	5.57873e-06	0.000280341	0.824221	3.37924e-06	7.58851e-05	0.203407	0.0433631	0.136371	-0.620814	3.85593e-05	0.00154877	39.9	33.9	59.5	86.1	79	97.2	47.6	48.5	45.3	47.4	55.7	56.4	92.9	127.4	97.9	53.9	53.7	53.5	-0.264236	-0.0652741	-0.221029	0.680449	0.682341	0.83929	0.0377214	0.0346196	-0.0363872	-0.23279	-0.0436788
A0A075B5R1	Ighv5-17	Immunoglobulin heavy variable 5-17 (Fragment) OS=Mus musculus OX=10090 GN=Ighv5-17 PE=1 SV=1	2.03269	1.62222e-08	5.30372e-07	0.871175	3.34218e-05	0.000402968	-1.16151	2.79808e-06	0.000170398	1.79872	4.45858e-05	0.000578328	0.858692	0.00799294	0.0457385	-0.940033	0.00475852	0.0498286	24.5	22.1	30.7	125.2	95.9	115.6	42.9	45.4	45.2	35	34.9	29.7	143.2	139	107.6	79.3	45	41.3	-0.866181	-0.580851	-1.07402	1.32226	1.06368	1.19107	-0.0106005	0.0409891	0.0620865	-0.36257	-0.410377
A0A075B5R5	Ighv4-1	Immunoglobulin heavy variable 4-1 (Fragment) OS=Mus musculus OX=10090 GN=Ighv4-1 PE=1 SV=7	1.61467	5.55958e-09	2.43779e-07	0.11204	0.221202	0.340819	-1.50263	1.09897e-08	1.09715e-05	1.00635	3.28094e-05	0.000455151	0.184177	0.216441	0.394858	-0.822177	0.000167697	0.00458015	75	54.1	93.9	237.5	226	248.5	68.6	82.1	73.9	111.3	141.5	124.8	230.4	333.6	290.6	112.3	110.4	158.4	-0.113131	-0.150328	-0.322191	1.38489	1.43934	1.43411	-0.194429	0.0346196	-0.0897214	-0.346348	-0.0436788
A0A075B5S3	Ighv14-4	Immunoglobulin heavy variable 14-4 OS=Mus musculus OX=10090 GN=Ighv14-4 PE=4 SV=1	1.53851	3.15839e-07	5.57647e-06	0.656058	0.00042781	0.00284493	-0.882456	4.18234e-05	0.00125226	1.70312	3.84548e-08	2.19315e-06	1.02268	4.07471e-06	0.000360555	-0.680435	0.000124991	0.00371151	76.7	84.1	132.2	289.9	268.8	327	141.3	143.3	142.6	107.5	103.8	108.8	341.7	434.4	395.8	191.2	172.5	210.3	-0.877315	-0.310371	-0.625186	0.876002	0.893033	1.03364	0.0515321	0.0416842	0.0620865	-0.830746	-0.924955
A0A075B5S6	Ighv3-1	Immunoglobulin heavy variable 3-1 (Fragment) OS=Mus musculus OX=10090 GN=Ighv3-1 PE=4 SV=1	0.849898	0.00108397	0.00485623	0.352584	0.0874085	0.167492	-0.497314	0.0236059	0.0897049	0.929058	4.48199e-06	9.52888e-05	0.292129	0.0172757	0.0753488	-0.636929	0.000107414	0.00329862	40.4	50.5	75.1	100.2	88.8	122.9	56.2	64.2	76.5	66.1	77.2	77.5	138.9	189.1	145.7	67.1	78	94.5	-0.877097	-0.121104	-0.515934	0.268418	0.22022	0.546919	-0.353498	-0.19162	0.0887333	-0.238824	-0.0585521
A0A075B5S9	Ighv9-4	Immunoglobulin heavy variable 9-4 OS=Mus musculus OX=10090 GN=Ighv9-4 PE=4 SV=1	1.88094	4.20552e-08	1.09496e-06	0.830641	6.01569e-05	0.000637581	-1.0503	8.33721e-06	0.000386524	1.6543	4.06411e-06	8.87681e-05	0.849935	0.000862498	0.011422	-0.804363	0.00126285	0.0202958	38.9	35.6	66.8	166.9	165.8	203.6	64.9	82.9	83.7	49.5	57.5	46	154	191.7	193.9	95.4	77	71.1	-1.07424	-0.768069	-0.827458	0.86196	0.978473	1.13261	-0.288409	0.0346196	0.075942	-0.63743	-0.464975
A0A075B5U7	Ighv1-22	Immunoglobulin heavy variable 1-22 (Fragment) OS=Mus musculus OX=10090 GN=Ighv1-22 PE=1 SV=1	0.332015	0.00322351	0.011513	0.19462	0.0469528	0.103912	-0.137395	0.14035	0.294469	0.587352	0.00436757	0.0183326	0.174422	0.29952	0.488393	-0.412931	0.0272943	0.146589	23.2	17.4	33.5	31.3	28.7	36.6	23.9	26.4	27.8	20	22.9	24.2	30.6	56.1	30.7	18.6	28.6	20.4	-0.2436	-0.224572	-0.246858	0.0234982	0.0244392	0.233078	-0.15333	-0.0399273	0.0620865	-0.275007	-0.123338
A0A075B5V6	Ighv1-42	Immunoglobulin heavy variable V1-42 OS=Mus musculus OX=10090 GN=Ighv1-42 PE=1 SV=1	0.0341085	0.848613	0.892478	-0.34995	0.0727974	0.145658	-0.384059	0.0525069	0.151532	0.269031	0.138457	0.238999	0.145973	0.402304	0.586163	-0.123058	0.477812	0.725451	49.9	40.8	50	51.8	57.4	44.8	34.1	34	36.7	68	58.5	94.8	92.7	125.2	79.7	65.5	59.5	89.3	0.172902	0.316496	-0.357505	0.0618738	0.336025	-0.163681	-0.328982	-0.363344	-0.225632	-0.229045	-0.489822
A0A075B5V8	Ighv1-47	Immunoglobulin heavy variable 1-47 OS=Mus musculus OX=10090 GN=Ighv1-47 PE=4 SV=1	0.753432	0.00255446	0.00955561	0.304489	0.135684	0.233651	-0.448943	0.038047	0.122625	1.05705	2.97732e-05	0.000424715	0.164278	0.283303	0.472019	-0.892768	0.000117907	0.00354512	34.6	25.9	44.3	59.9	59	65.6	35.8	31.6	57.2	40.6	43.9	59.1	107.1	128.7	96.5	49.8	47.6	42.6	-0.339174	-0.322929	-0.515934	0.28767	0.391882	0.402708	-0.242603	-0.452763	0.430795	-0.294666	-0.225604
A0A075B5Y4	Ighv1-81	Immunoglobulin heavy variable 1-81 (Fragment) OS=Mus musculus OX=10090 GN=Ighv1-81 PE=4 SV=1	1.9271	7.41859e-10	7.10799e-08	0.819198	2.17026e-06	4.66955e-05	-1.10791	1.38571e-07	2.84507e-05	1.54691	2.61931e-06	6.31624e-05	0.65454	0.0022846	0.0204475	-0.892368	0.000256748	0.00652856	180.8	155.9	280.5	809.6	741.7	882.7	324.2	326	355.6	254.5	298.5	261.3	822.1	911.3	926.6	409.7	378.1	340.5	-0.833117	-0.612826	-0.732806	1.16476	1.16444	1.27337	0.0567567	0.0346196	0.18747	-0.571102	-0.384716
A0A075B662	Trac	T cell receptor alpha constant OS=Mus musculus OX=10090 GN=Trac PE=4 SV=1	2.56339	8.03685e-08	1.86299e-06	2.28097	2.37178e-07	9.16323e-06	-0.282425	0.150006	0.306583	0.601175	0.0132921	0.041493	0.578846	0.0160632	0.0716958	-0.022329	0.912994	0.959739	40.8	41.9	79.8	273.8	285.2	439.8	245	262.9	210.4	62.8	62.3	57.2	95.4	130.3	88.1	107.7	78.1	60.4	-2.56878	-2.09633	-2.13426	0.0127611	0.197666	0.680385	0.0647446	0.136352	-0.157561	-0.314558	-0.369769
A0A075B664	Iglv2	Immunoglobulin lambda variable 2 OS=Mus musculus OX=10090 GN=Iglv2 PE=1 SV=1	2.00328	1.401e-08	4.77137e-07	0.819056	4.34211e-05	0.000495276	-1.18422	1.79988e-06	0.000122018	1.65713	6.17783e-08	3.08291e-06	0.859858	2.22801e-05	0.00101978	-0.797267	4.18871e-05	0.00163587	69.7	64.4	96.8	304.9	300.9	372	118	126.8	138	101.9	94.8	100	294	395.9	365	144.1	155.2	175.9	-0.845964	-0.525997	-0.90541	1.1182	1.2252	1.38907	-0.0390233	0.0346196	0.1842	-0.606975	-0.754848
A0A075B6D7	Inpp5j	Phosphatidylinositol 4,5-bisphosphate 5-phosphatase A OS=Mus musculus OX=10090 GN=Inpp5j PE=1 SV=1	-0.769558	8.72663e-06	9.18149e-05	-0.822777	4.87053e-06	8.64188e-05	-0.0532192	0.572531	0.722425	-0.450453	0.00652604	0.0246914	-0.275868	0.0617935	0.174753	0.174585	0.212182	0.475145	652.7	447.4	1083.7	461.3	389.9	432.9	351.4	365.4	385.4	379.1	498.9	496.2	319.3	489.5	329.9	305	389.3	303.4	0.609747	0.498957	0.807925	-0.0559081	-0.172456	-0.163681	-0.236175	-0.209938	-0.105591	0	0.352493
A0A087WNT2	Ly6e	Lymphocyte antigen 6E (Fragment) OS=Mus musculus OX=10090 GN=Ly6e PE=1 SV=6	0.983757	1.66471e-05	0.00015699	0.355666	0.0182591	0.051114	-0.628092	0.000583075	0.00765992	0.402644	0.00909435	0.0313138	0.161497	0.222992	0.403125	-0.241147	0.0813805	0.282949	109.1	112.9	186.6	294.4	252.5	291.5	180.5	160.1	144.2	105.7	91.2	99.3	149.2	180.2	115.3	98.3	102.9	90.2	-0.708987	-0.225528	-0.467984	0.558199	0.462758	0.527816	0.0647446	-0.138406	-0.261841	0.0387324	-0.217816
A0A087WNU5	Ank3	Ankyrin-3 (Fragment) OS=Mus musculus OX=10090 GN=Ank3 PE=1 SV=1	-0.485939	0.000962059	0.00439685	-0.390936	0.00397577	0.0158623	0.0950028	0.384291	0.562312	-0.292829	0.294399	0.41768	0.0490252	0.856619	0.920747	0.341854	0.225603	0.490821	125.2	105.5	180.6	108	103.5	94.7	107.1	89.9	95.1	285.2	175.7	320.2	231.9	255	206.9	320.5	178.9	211.1	0.264352	0.451425	0.259621	-0.113791	-0.0491389	-0.319488	0.0864601	-0.19623	-0.0876393	0.298471	-0.444067
A0A087WNV1	Agfg1	Arf-GAP domain and FG repeat-containing protein 1 OS=Mus musculus OX=10090 GN=Agfg1 PE=1 SV=1	0.0999007	0.367338	0.48992	0.00274043	0.979834	0.987115	-0.0971602	0.38008	0.557855	-0.160959	0.042946	0.0981895	-0.222521	0.00954239	0.0511952	-0.0615621	0.394999	0.662917	991.8	870.5	1446	1189.3	1328.2	1185.8	991.5	1008.6	1086.5	2348.2	2630.4	2498.5	2207.2	3184.4	2202.5	1825.7	1761.8	2057.8	-0.114207	0.131653	-0.103555	-0.017155	0.268258	-0.0375087	-0.0672589	-0.0727144	0.0620865	0.0893379	0.209386
A0A087WNW1	Slc22a15	Solute carrier family 22 member 15 OS=Mus musculus OX=10090 GN=Slc22a15 PE=4 SV=1	0.401226	0.0851241	0.157169	-0.332311	0.144393	0.245123	-0.733537	0.00593247	0.0355728	-0.127812	0.468305	0.58802	-0.0841454	0.630327	0.770852	0.0436665	0.801905	0.907427	111.5	50.3	171.4	165.9	131.3	123.9	68.9	90.7	66.7	42.4	54	64	41.4	71.1	53.5	46.9	34.1	52.4	0.0173605	-0.696988	0.104389	0.425691	0.214297	-0.0115488	-0.629723	-0.26325	-0.679199	-0.305503	-0.000286186
A0A087WNZ5	Ly6c1	Lymphocyte antigen 6C1 OS=Mus musculus OX=10090 GN=Ly6c1 PE=1 SV=1	0.901184	7.14261e-06	7.69517e-05	0.232878	0.0502942	0.109619	-0.668306	8.76282e-05	0.00206458	0.381946	0.0234916	0.0627083	-0.133052	0.372632	0.560899	-0.514997	0.0049183	0.0508531	513.6	412.8	830.6	1124.1	924.7	1345.2	589.4	660.1	635.7	494.6	389.9	552.9	601.8	927.9	592.3	300.7	402.5	455.1	-0.344679	-0.225816	-0.184465	0.620434	0.464774	0.863383	-0.0986929	0.0346196	0.00774798	0	-0.386837
A0A087WNZ7	Trip12	E3 ubiquitin-protein ligase TRIP12 OS=Mus musculus OX=10090 GN=Trip12 PE=1 SV=1	0.112992	0.185398	0.288495	-0.0186452	0.818955	0.871079	-0.131637	0.128686	0.27795	0.134292	0.280092	0.404017	0.13779	0.268511	0.455612	0.00349762	0.976839	0.988392	397.5	314.2	648.5	474.2	479.5	549.2	395.2	412.2	413.9	511	641.2	638	594.2	918.4	710	554.9	495.5	689.8	-0.0409669	0.0538263	0.13189	0.0486339	0.190722	0.244368	-0.0019547	0.0286819	0.0620865	-0.320233	-0.0364608
A0A087WP33	Atg9a	Autophagy-related protein 9 (Fragment) OS=Mus musculus OX=10090 GN=Atg9a PE=1 SV=1	0.148648	0.365633	0.4881	-0.185388	0.264732	0.388397	-0.334036	0.05953	0.165423	-0.258551	0.0705827	0.143198	-0.346362	0.02208	0.0883292	-0.087811	0.506678	0.745139	1848.5	1127.7	3535.5	2616.4	2169.9	2155.5	1768.3	1608.5	1525	1751.2	1515.6	1307.9	1253.1	1972.2	1150.2	1038.6	1105.4	1002.4	0.0173605	-0.261546	0.419625	0.353649	0.209747	0.0579863	0.000752611	-0.166019	-0.215459	0.482842	0.230709
A0A087WPM2	Ppfia4	Protein tyrosine phosphatase, receptor type, f polypeptide (PTPRF),-interacting protein (liprin), alpha 4 OS=Mus musculus OX=10090 GN=Ppfia4 PE=1 SV=1	-0.399903	0.00133529	0.00572177	-0.33485	0.00416572	0.0163937	0.0650525	0.486865	0.651835	-0.557012	0.000589331	0.00411958	-0.518728	0.000976516	0.0123761	0.0382847	0.738826	0.87828	69.9	60.2	102.4	63	54.5	66.6	57.8	61.6	52.2	151.2	183.7	151.3	98.9	159.2	117.5	92.7	89	118	0.199723	0.418259	0.217279	-0.115158	-0.198201	-0.0510894	-0.0271163	0.0346196	-0.176794	0.357671	0.594886
A0A087WPT7	Inppl1	Phosphatidylinositol 3,4,5-trisphosphate 5-phosphatase 2 (Fragment) OS=Mus musculus OX=10090 GN=Inppl1 PE=1 SV=1	0.332879	0.00291799	0.0106246	0.326534	0.00329019	0.0137681	-0.00634428	0.94164	0.964674	0.272753	0.0080696	0.0288211	0.18792	0.0460424	0.142797	-0.0848326	0.32718	0.603156	1383.3	1127.5	1825.7	1879.7	1874.7	1968.1	1703	1764	1617.5	2776.9	2574.2	3166.2	3457.5	4762.8	3397.4	2797.1	2738	2975.9	-0.333376	-0.194298	-0.466335	-0.0559277	0.0662826	-0.0057283	0.0139725	0.0346196	-0.0629984	-0.0998508	-0.252881
A0A087WQ94	Tns1	Tensin 1 (Fragment) OS=Mus musculus OX=10090 GN=Tns1 PE=1 SV=1	-0.12802	0.412829	0.534713	0.146675	0.350729	0.477957	0.274695	0.0970961	0.230579	-0.155014	0.160388	0.26667	-0.0507185	0.630085	0.770819	0.104296	0.331313	0.606673	495.6	376.6	645.9	481.2	448.8	521.4	447.2	461	686.5	616.3	602.8	775.6	554.9	822.2	641.4	556.6	523.8	605.9	0.0599	0.0978218	-0.0912602	-0.14758	-0.122091	-0.0479273	-0.0409719	-0.0272503	0.57471	0.0245531	-0.0510791
A0A087WQG6	Rgs6	Regulator of G-protein-signaling 6 OS=Mus musculus OX=10090 GN=Rgs6 PE=1 SV=2	-0.506757	9.48664e-05	0.000662579	-0.234248	0.0153831	0.0449363	0.272508	0.00689905	0.0390397	-0.389757	0.00386102	0.0167645	-0.261274	0.0307159	0.109214	0.128483	0.243489	0.511462	3324	2271.3	4466.3	2554.9	2438.7	2299.8	2657.3	2577.1	2618	2087.1	2914.2	2472.5	1796.5	2799.3	1864	1755.2	1720.4	1970.6	0.384532	0.269195	0.277397	-0.160061	-0.101163	-0.327921	0.108957	0.0346196	0.0848031	0.0828648	0.520786
A0A087WQK5	Edem3	alpha-1,2-Mannosidase OS=Mus musculus OX=10090 GN=Edem3 PE=1 SV=1	0.361958	0.00463155	0.0155235	0.0016019	0.987422	0.991977	-0.360356	0.00475523	0.0307305	0.156067	0.0671785	0.138006	-0.0408186	0.602205	0.752468	-0.196886	0.0271088	0.14603	493.2	324	796	757.2	664.7	653.9	455.8	489.6	494.9	399.7	430.2	432.6	477.8	651.4	463.5	340.6	378.5	361.1	0.0123962	-0.159718	0.169697	0.465958	0.40404	0.238252	-0.0539915	0.0190861	0.0620865	-0.10609	-0.0436788
A0A087WQS2	Bzw1	Basic leucine zipper and W2 domain-containing protein 1 OS=Mus musculus OX=10090 GN=Bzw1 PE=1 SV=1	0.25588	0.0167509	0.0439154	0.274904	0.0116699	0.036342	0.0190241	0.834725	0.900786	0.366144	0.0073799	0.027002	0.182802	0.124128	0.275304	-0.183341	0.123152	0.356511	3769.4	3109.8	5003.8	4987.4	4835.2	5047.6	4617.8	4702.6	4140	4617.8	5291.8	5590.8	6734.5	9354.7	6509.5	4854.2	4372.3	6413.3	-0.301763	-0.145211	-0.426369	-0.0627503	0.0185903	-0.0615423	0.0384917	0.0346196	-0.121741	-0.275849	-0.122975
A0A087WQV4	Mturn	Maturin OS=Mus musculus OX=10090 GN=Mturn PE=1 SV=1	-0.285228	0.0458211	0.0969419	-0.154192	0.245074	0.367125	0.131036	0.318523	0.499542	-0.148225	0.141279	0.242125	-0.291635	0.0106657	0.0549418	-0.143409	0.153244	0.399713	59.8	45	102.7	56.8	57.6	56.9	62.7	46.6	59.4	95.1	86.5	110	86.2	118.3	91.4	66.3	68.7	73.8	0.0714371	0.0952816	0.318361	-0.167757	-0.0215266	-0.181321	0.187141	-0.271119	0.106481	0.136745	-0.0436788
A0A087WQZ9	Ly96	Lymphocyte antigen 96 OS=Mus musculus OX=10090 GN=Ly96 PE=1 SV=1	1.161	2.26345e-07	4.24677e-06	0.669138	2.97468e-05	0.000369967	-0.491863	0.000343165	0.00518064	0.37387	0.00905224	0.0311987	0.165391	0.182106	0.352917	-0.20848	0.101019	0.319313	73.7	62.5	105.1	190.2	164.1	211.4	117.6	128	111.9	100.4	81.8	95.3	107	163.7	136.3	86.4	92.6	94	-0.656791	-0.460535	-0.67806	0.54605	0.459161	0.682406	0.0647446	0.156875	-0.00959153	0.0752112	-0.264054
A0A087WR62	Apbb1	Amyloid-beta A4 precursor protein-binding family B member 1 OS=Mus musculus OX=10090 GN=Apbb1 PE=1 SV=1	-0.0865762	0.46646	0.583765	-0.059878	0.611876	0.714513	0.0266982	0.820042	0.893732	-0.174788	0.0679076	0.138987	-0.0647374	0.465017	0.640523	0.110051	0.225948	0.491367	96.7	89.5	134.2	101.2	109	107.2	94.9	90.7	103.1	127.4	132.3	129.7	103.4	189.4	108.8	101.2	110.6	116.3	-0.048261	0.274176	-0.108759	-0.14758	0.0855922	-0.0805856	-0.0279847	-0.123415	0.0889215	0.131514	0.142283
A0A087WRG0	Pfkfb2	6-phosphofructo-2-kinase/fructose-2,6-bisphosphatase 2 OS=Mus musculus OX=10090 GN=Pfkfb2 PE=1 SV=1	-0.175567	0.0348772	0.0784927	-0.191539	0.0239007	0.0624104	-0.0159726	0.828228	0.897142	-0.183569	0.0345864	0.0839088	-0.227506	0.0127859	0.0617053	-0.0439367	0.570234	0.787414	1168.6	984.6	1762.9	1240.7	1096.3	1261.8	1058.4	1062.5	1048.1	1881	1965.5	2104.5	1775	2345.6	1788.5	1444.8	1465.5	1559.8	0.109499	0.296392	0.169374	0.0309321	-0.0215266	0.0391594	0.0139869	-0.0105602	-0.00277978	0.0727497	0.0924675
A0A087WRH2	Faim	Fas apoptotic inhibitory molecule 1 (Fragment) OS=Mus musculus OX=10090 GN=Faim PE=1 SV=6	-0.2252	0.0837323	0.154997	-0.187729	0.140225	0.239861	0.0374708	0.755341	0.854515	-0.0304198	0.77811	0.848482	-0.056628	0.601781	0.7522	-0.0262081	0.808081	0.910739	345.7	339.4	485.5	355.6	312.5	391.2	330.7	324.5	310.9	628.5	534.9	696.6	604.4	822.4	620	479	487.6	607.2	0.0438945	0.451425	0.000550347	-0.0803108	-0.140657	0.0412385	0.0272811	-0.0301485	-0.0644495	0.049741	-0.226581
A0A087WRJ6	Pcbp4	Poly(rC)-binding protein 4 (Fragment) OS=Mus musculus OX=10090 GN=Pcbp4 PE=1 SV=1	0.124341	0.380166	0.502489	-0.0813835	0.561134	0.672387	-0.205725	0.16007	0.319793	0.719404	2.73088e-06	6.49806e-05	0.460533	0.000118637	0.00313429	-0.258871	0.00630067	0.0600073	71.4	69.5	120	83.5	96.8	116.3	75.2	82.3	70.3	237.1	228.4	238.5	363.1	574.4	387.5	266.1	264.2	326.1	-0.187608	0.207546	0.0281357	-0.126696	0.212588	0.335205	-0.0654152	0.0346196	-0.165281	-0.166473	-0.264085
A0A087WRY3	Nucks1	Nuclear ubiquitous casein and cyclin-dependent kinase substrate 1 OS=Mus musculus OX=10090 GN=Nucks1 PE=1 SV=1	-0.493672	0.0201554	0.0506598	0.0405183	0.824648	0.875091	0.53419	0.0137152	0.0615986	0.381573	0.0932696	0.176843	0.195331	0.363984	0.554151	-0.186242	0.385803	0.656963	399.3	277.1	391.5	280.1	294.9	229	394.8	297.6	347.1	444.1	325	591.3	539.9	1055.5	464.2	447.1	456.5	427.6	0.441459	0.348458	-0.120297	-0.235012	-0.0346753	-0.541708	0.472492	0.0346196	0.284063	-0.0397303	-0.533854
A0A087WS07	Slc26a6	Solute carrier family 26 member 6 (Fragment) OS=Mus musculus OX=10090 GN=Slc26a6 PE=1 SV=6	-0.207724	0.500349	0.613987	-0.153955	0.615514	0.717334	0.0537696	0.859942	0.916031	0.0123503	0.953229	0.969782	0.0773286	0.714398	0.828339	0.0649783	0.75821	0.888431	350.6	126.3	317.9	237.1	307.7	152.7	201	204	215.7	84.9	115.1	112.3	102.1	169.7	91.1	129.6	88.1	76.9	0.71816	-0.320746	0.0436125	-0.0111101	0.490972	-0.662007	-0.0370861	-0.0458374	0.0620865	-0.266146	0.129226
A0A087WS29	Ktn1	Kinectin OS=Mus musculus OX=10090 GN=Ktn1 PE=1 SV=1	-0.0292457	0.722199	0.796581	-0.00560434	0.945506	0.964566	0.0236413	0.773554	0.865311	0.135535	0.393189	0.518909	0.158442	0.321537	0.512207	0.0229073	0.883061	0.943383	983.1	835	1449.3	1124.1	1074.7	1129.6	954.8	1001.5	1064.2	1900.6	1634.6	2582.6	2283.7	2988.4	2184.7	2014.7	1660.7	2271.2	-0.0969988	0.101504	-0.0703474	-0.0685785	-0.00736194	-0.0776386	-0.0917542	-0.0529873	0.0620865	-0.20098	-0.462176
A0A087WS40	Cacna1c	Voltage-dependent L-type calcium channel subunit alpha OS=Mus musculus OX=10090 GN=Cacna1c PE=1 SV=1	-0.0329919	0.790824	0.848568	-0.132015	0.301562	0.427084	-0.0990231	0.432753	0.607093	-0.183846	0.0907228	0.173111	-0.17486	0.105297	0.247844	0.00898533	0.928757	0.967838	645.4	379.2	1026.5	696.5	666.2	616.2	519.1	564	564.3	485.6	624.7	590.9	492.3	734.9	473.9	460.4	429.4	429.4	0.0841554	-0.249014	0.220329	0.0291451	0.0910301	-0.163681	-0.182642	-0.0930839	-0.0648498	0	0.319716
A0A087WS56	Fn1	Fibronectin OS=Mus musculus OX=10090 GN=Fn1 PE=1 SV=1	1.39027	3.7974e-08	1.0156e-06	0.546055	0.000140828	0.00124171	-0.84421	3.63766e-06	0.000205829	2.129	3.64478e-10	2.66751e-07	0.682655	1.34711e-05	0.000737987	-1.44634	1.45392e-08	8.70888e-06	4201.7	3695.8	6257.2	13154.4	13148.1	12333.9	6189.7	6540.1	6465.5	5637.4	6339.2	5362.9	25804.7	35245.9	24722.6	7797.2	7707.5	8984	-0.604428	-0.35545	-0.563179	0.877132	1.00249	0.768114	0.00185214	0.0511704	0.0620865	-0.467926	-0.342334
A0A087WS83	Cacna1e	Voltage-dependent R-type calcium channel subunit alpha OS=Mus musculus OX=10090 GN=Cacna1e PE=1 SV=1	-0.188887	0.344351	0.466163	-0.341576	0.103335	0.18972	-0.152689	0.440919	0.614023	-0.122554	0.308853	0.432861	-0.373249	0.00872627	0.0481251	-0.250695	0.0534712	0.219443	288.3	130.3	398.8	230.7	265.1	201.6	195.6	175.9	185.2	156.5	195	183.1	149.7	273.1	148.5	105.8	114.9	144.1	0.533436	-0.178233	0.468235	0.0469428	0.373514	-0.163681	0.0211553	-0.162121	-0.060325	0.0640884	0.337721
A0A087WS96	Sh3bgrl2	SH3 domain-binding glutamic acid-rich-like protein OS=Mus musculus OX=10090 GN=Sh3bgrl2 PE=1 SV=1	-0.363342	0.019529	0.0495009	-0.515213	0.00283803	0.0123675	-0.151872	0.271006	0.450069	-0.49845	0.00293234	0.0138448	-0.199697	0.146573	0.306363	0.298753	0.0405894	0.186852	581	552.1	792	494.1	461.9	637.4	409.3	422	436	1701.3	1171.4	1528.1	1031.7	1433.9	1023.6	1070.9	1059.7	1206.9	0.251096	0.611552	0.164763	-0.14758	-0.118749	0.203715	-0.2069	-0.19294	-0.118388	0.538404	-0.0436788
A0A087WSH8	Bend6	BEN domain-containing protein 6 OS=Mus musculus OX=10090 GN=Bend6 PE=1 SV=1	-0.0339265	0.777154	0.838568	-0.344576	0.0148066	0.0438223	-0.310649	0.024238	0.0911905	-0.577368	0.000475299	0.00351751	-0.372061	0.00812105	0.0460747	0.205307	0.0982634	0.313553	72.4	72.8	108.6	88.6	75.5	97.2	62.7	64.1	60.2	247.3	193.8	225.8	135.3	209.9	160.8	142.4	139.1	171.7	0.00941172	0.451425	0.0610794	0.135789	0.0310116	0.253337	-0.150728	-0.148994	-0.212088	0.526372	0.131
A0A087WSS1	Relch	RAB11-binding protein RELCH OS=Mus musculus OX=10090 GN=Relch PE=1 SV=1	-0.104314	0.495248	0.609392	0.0773533	0.61107	0.714008	0.181667	0.246207	0.423772	-0.674482	0.00147692	0.00826571	-0.516468	0.00763105	0.0445827	0.158013	0.330106	0.605503	109.3	81.7	151.6	111.9	127.1	93.4	106.3	99.8	129.7	128.3	186.1	174.3	96.5	156.7	94.9	111.2	102	85.4	0.0173605	0.03154	-0.043958	-0.113663	0.196144	-0.39048	0.0245928	-0.0965621	0.308972	0.206364	0.699242
A0A0A0MQ68	Gcdh	Glutaryl-CoA dehydrogenase, mitochondrial OS=Mus musculus OX=10090 GN=Gcdh PE=1 SV=1	-0.280664	0.00672105	0.0209352	-0.297532	0.0047922	0.0182688	-0.016868	0.841024	0.904595	-0.285603	0.0272697	0.0702618	-0.317822	0.0166	0.0731825	-0.0322197	0.775874	0.896371	264.7	233.5	389.4	260.5	239.8	262	214.8	234	223.2	626.1	798	671.7	546.8	825.1	575.8	482.3	420.6	582	0.159887	0.413016	0.183487	-0.0281278	-0.0215266	-0.0359461	-0.0940931	-0.000703507	-0.0414081	0.105374	0.411691
A0A0A0MQ76	Nop58	Nucleolar protein 58 OS=Mus musculus OX=10090 GN=Nop58 PE=1 SV=1	0.16993	0.144196	0.237386	0.0315393	0.774377	0.840192	-0.138391	0.225756	0.40096	0.0554168	0.800661	0.864935	0.0129064	0.953032	0.974042	-0.0425104	0.846314	0.926934	70.3	66.1	110.8	88.6	96.7	104.3	76.5	75.2	82.7	143.8	270.7	184.9	175.8	283.1	227.5	173.2	136.4	213.2	-0.217002	0.128188	-0.0939357	-0.0481602	0.204102	0.171099	-0.047683	-0.102535	0.0620865	-0.362682	0.506271
A0A0A0MQ79	Prrc2c	Protein PRRC2C OS=Mus musculus OX=10090 GN=Prrc2c PE=1 SV=1	-0.0406251	0.737521	0.809011	0.134489	0.280886	0.405829	0.175114	0.168785	0.331225	0.341694	0.0262918	0.0684291	0.225642	0.115554	0.261931	-0.116053	0.395637	0.663178	299.5	267.1	414.5	333.9	324.8	342.5	313.3	308.8	392.3	537.1	480.2	699.3	718.4	1020.3	702	641.9	523.3	584.8	-0.0996352	0.169254	-0.164114	-0.107715	-0.0215266	-0.0871289	0.0127377	-0.0382593	0.334492	-0.257158	-0.462392
A0A0A0MQ80	Spata5	ATPase family protein 2 homolog OS=Mus musculus OX=10090 GN=Spata5 PE=1 SV=1	0.332228	0.00342593	0.0121096	0.212792	0.0342719	0.0817926	-0.119436	0.19819	0.367818	-0.0516233	0.601838	0.704941	0.18684	0.0803104	0.207818	0.238464	0.0325264	0.162995	25.5	21.9	36.2	39.4	32.5	38.4	31.4	29.7	29.2	27.9	31.8	27.1	26.7	38.7	29.3	25.8	30.8	30.4	-0.282907	-0.0684083	-0.310709	0.179852	0.0281485	0.12666	0.0647446	-0.045682	-0.0427097	-0.0706355	0.0744473
A0A0A0MQA5	Tuba4a	Tubulin alpha chain (Fragment) OS=Mus musculus OX=10090 GN=Tuba4a PE=1 SV=1	-0.569585	0.000252024	0.00146525	-0.617558	0.000134755	0.00119994	-0.0479734	0.647636	0.779158	-0.680477	4.5286e-05	0.000586351	-0.468244	0.000802792	0.0109259	0.212234	0.0561915	0.225998	7428.6	5360.2	9740.9	5575.5	4653.1	5575.2	4874.7	4942.8	3857.1	6167.8	7183.3	6501.7	4238.7	6399.2	3616.6	3672.2	4164.4	4846.7	0.488164	0.451425	0.345834	-0.0907652	-0.225621	-0.106945	-0.0722288	-0.0823387	-0.412684	0.347753	0.523965
A0A0A0MQC6	5330417C22Rik	RIKEN cDNA 5330417C22 gene OS=Mus musculus OX=10090 GN=5330417C22Rik PE=1 SV=1	-0.244429	0.157207	0.253634	-0.301591	0.0887229	0.1697	-0.057162	0.727681	0.836245	-0.159414	0.067627	0.138597	-0.165184	0.0597461	0.170304	-0.00576945	0.942202	0.972864	3460.6	1737	5463	3091.9	2822.5	2759.1	2401	2753.7	2295.7	1415.2	1542.1	1633.9	1430.8	1869.8	1341.3	1203	1155.8	1239.2	0.344185	-0.216175	0.469561	0.0167164	0.0112492	-0.163681	-0.135818	0.0317933	-0.203177	0	0.0802116
A0A0A0MQD4	9530068E07Rik	RIKEN cDNA 9530068E07 gene OS=Mus musculus OX=10090 GN=9530068E07Rik PE=1 SV=1	0.942062	9.42047e-05	0.000660444	0.660541	0.00131497	0.00671183	-0.281521	0.0877527	0.215292	0.101077	0.428788	0.551606	-0.133601	0.301418	0.490376	-0.234679	0.0850285	0.289424	150	87.3	248.9	329.9	308	277.3	210.5	260.3	203.3	82.6	98.7	88.7	107.7	119	97.6	76.9	67.3	72.1	-0.713243	-1.06009	-0.515934	0.258883	0.285837	-0.00779988	-0.177001	0.0992287	-0.22987	-0.102792	0.110437
A0A0A0MQE5	Camsap1	Calmodulin-regulated spectrin-associated protein 1 OS=Mus musculus OX=10090 GN=Camsap1 PE=1 SV=1	-0.0799712	0.476089	0.592719	0.0807331	0.47201	0.59496	0.160704	0.168055	0.330254	0.340266	0.159656	0.265698	-0.00144831	0.99496	0.996872	-0.341715	0.158061	0.40667	159.7	159.2	259.3	194.4	175.9	199	178.5	185.4	203.9	273.5	294.8	390.2	307.5	833.4	349.2	304.3	216.4	324.5	-0.197916	0.231625	-0.0319534	-0.0791926	-0.0974124	-0.0615541	0.0100274	0.0346196	0.199307	-0.169046	-0.104529
A0A0A0MQE8	Arhgap21	Rho GTPase-activating protein 21 OS=Mus musculus OX=10090 GN=Arhgap21 PE=1 SV=1	-0.386186	0.000489169	0.00253437	-0.280315	0.00417631	0.016419	0.105871	0.191298	0.358827	-0.369028	0.000695555	0.00472857	-0.314581	0.00206948	0.0192644	0.0544474	0.488635	0.733144	232.3	176.4	307.4	197.7	178.6	194.8	182.2	174.6	191.3	435.6	409.5	488.1	342	509	325.5	310.9	299.2	331.5	0.297513	0.334439	0.168346	-0.100104	-0.120631	-0.137524	-0.00556932	-0.0971637	0.0620865	0.349008	0.216188
A0A0A0MQI4	Dab1	Disabled homolog 1 (Fragment) OS=Mus musculus OX=10090 GN=Dab1 PE=1 SV=1	-0.154022	0.144665	0.237813	-0.153556	0.145754	0.24691	0.000465421	0.996273	0.998582	0.032053	0.745452	0.822733	0.0146382	0.881876	0.935927	-0.0174148	0.859718	0.933225	97.9	91.9	145.4	107.5	93.8	114.8	93.9	92.9	94.3	137.2	118.9	144.3	120.1	202	145.4	111.5	116.2	127.6	0.0714116	0.414233	0.108763	0.0414274	-0.0291965	0.120112	0.058612	0.0130404	0.0620865	0.104652	-0.145558
A0A0A0MQJ8	Slc25a14	Brain mitochondrial carrier protein 1 OS=Mus musculus OX=10090 GN=Slc25a14 PE=1 SV=1	0.00580827	0.975438	0.982135	-0.292115	0.144049	0.244694	-0.297923	0.137076	0.2898	-0.26396	0.0216198	0.0590948	-0.410998	0.00178419	0.0176601	-0.147038	0.159888	0.408797	878.6	418.6	1518.6	950.6	851.3	851.5	641	643.1	638.7	366.6	348.6	348.6	311.9	458.4	252.3	216.8	246	242.1	0.0628993	-0.57267	0.319068	0.0115912	-0.0215266	-0.163342	-0.344599	-0.370005	-0.352443	0.233123	0.11681
A0A0A0MQM0	Eif5a	Eukaryotic translation initiation factor 5A (Fragment) OS=Mus musculus OX=10090 GN=Eif5a PE=1 SV=1	0.0281069	0.79561	0.852812	0.173992	0.131189	0.228136	0.145885	0.197904	0.367383	0.283629	0.0220845	0.0600905	0.045481	0.672334	0.801176	-0.238148	0.0462158	0.201399	3913.4	3197	5304.1	4360.1	4567.8	4306	4677.6	3893.1	4528.2	5297	4782.9	6363.9	6567.1	10003.7	6205.3	5210.7	4682.1	4948.7	-0.138578	0.00378294	-0.233188	-0.14758	0.0456116	-0.181694	0.166152	-0.128822	0.116663	0	-0.190969
A0A0A0MQM2	Plch1	Phosphoinositide phospholipase C OS=Mus musculus OX=10090 GN=Plch1 PE=1 SV=1	0.851997	7.28517e-06	7.81361e-05	0.0282234	0.781168	0.844962	-0.823774	9.75543e-06	0.000432732	0.685254	0.000240891	0.00209063	0.176872	0.177635	0.347834	-0.508383	0.00200987	0.0280445	1569.4	1024.9	2406.4	3394.7	2723.8	3000.7	1481	1690.8	1418.5	1210.1	1167.8	1194.6	2156.4	2355.4	1937.2	1061.5	1314.3	1190.8	-0.0901324	-0.270797	-0.00676393	0.857999	0.666388	0.663912	-0.12639	0.0346196	-0.191253	0	-0.0950118
A0A0A6YVP0	Ighg2b	Immunoglobulin heavy constant gamma 2B (Fragment) OS=Mus musculus OX=10090 GN=Ighg2b PE=1 SV=2	1.88373	1.69131e-09	1.14136e-07	0.506285	0.000209044	0.0016803	-1.37744	3.2825e-08	1.57254e-05	2.1203	3.24452e-09	4.06682e-07	0.734254	4.81219e-05	0.00173202	-1.38605	1.76958e-07	3.4368e-05	556.9	457	872.5	2433.6	2417.6	2312	744.7	884.5	836	793.5	742	761.7	3373	4276.3	3582.5	1031.2	1019.7	1337.6	-0.630376	-0.481536	-0.515934	1.33229	1.44882	1.24223	-0.163751	0.0543266	0.000434303	-0.378022	-0.518512
A0A0A6YVR9	Surf1	SURF1-like protein (Fragment) OS=Mus musculus OX=10090 GN=Surf1 PE=1 SV=1	-0.150721	0.344298	0.466163	-0.0903942	0.564688	0.675745	0.0603273	0.699325	0.815142	-0.0755942	0.548371	0.659183	-0.195732	0.139313	0.296587	-0.120138	0.346996	0.621714	396.8	205.5	615	396.6	347.4	324.3	312.8	354.5	324.3	237	227	302.9	277.7	330.5	212.7	184.2	189.5	211.7	0.209175	-0.306034	0.308054	0.0435074	-0.0215266	-0.26295	-0.0866126	0.0638075	-0.0371822	0.0621948	-0.0436788
A0A0A6YVS2	Tmco1	Calcium load-activated calcium channel (Fragment) OS=Mus musculus OX=10090 GN=Tmco1 PE=1 SV=1	0.584306	0.0204748	0.0513007	-0.0494375	0.819935	0.871863	-0.633744	0.0137856	0.0618373	0.170666	0.0690471	0.140878	-0.115111	0.199034	0.374021	-0.285778	0.00678901	0.0631941	583.1	243.4	885.6	885.7	818.5	712.3	424.5	506.9	456.1	402.3	389.3	406.6	415.7	738.1	414.9	317.5	322.2	333.8	0.0173605	-0.808989	0.0869775	0.455495	0.467712	0.12506	-0.393234	-0.167423	-0.292307	0	-0.0910682
A0A0A6YVS8	Kcnh1	Potassium voltage-gated channel subfamily H member 1 (Fragment) OS=Mus musculus OX=10090 GN=Kcnh1 PE=4 SV=1	-0.307715	0.0446108	0.095182	-0.295643	0.0519361	0.112346	0.012072	0.929803	0.956906	-0.181073	0.624756	0.724972	0.20168	0.586472	0.740536	0.382753	0.311461	0.587598	70.4	46.2	120.6	76	57.4	57.8	59.5	52.2	59.1	54.4	68.8	44.6	49.7	81.8	39.5	56.6	96.1	31.8	0.269778	0.0961601	0.513065	0.215262	-0.063634	-0.19577	0.0744761	-0.144489	0.0620865	0	0.295123
A0A0A6YVW3	Ighv1-23	Immunoglobulin heavy variable V1-23 (Fragment) OS=Mus musculus OX=10090 GN=Ighv1-23 PE=4 SV=1	1.09824	5.08992e-06	5.81497e-05	0.341626	0.0194529	0.053703	-0.756613	0.00011571	0.00251206	1.36576	2.54018e-06	6.1668e-05	0.699132	0.000606937	0.0093393	-0.666633	0.000851828	0.0154968	32.7	23.7	35.1	71.2	65.1	70.2	31.9	38.6	38.9	39.6	34.5	42.4	118	133.4	88.3	59.2	56.6	50.4	-0.22195	-0.252288	-0.653064	0.735697	0.73253	0.699189	-0.2103	0.0346196	0.0732558	-0.515302	-0.757884
A0A0A6YW28	Usp4	Ubiquitin carboxyl-terminal hydrolase OS=Mus musculus OX=10090 GN=Usp4 PE=1 SV=1	0.278501	0.00378422	0.0131751	0.129263	0.11077	0.199848	-0.149238	0.0711389	0.186163	0.273522	0.00533022	0.0212717	0.074625	0.353883	0.545007	-0.198897	0.0272805	0.146589	614.7	460.7	900.8	827.9	746.7	897.6	664.2	707.9	614.3	649.8	726.4	680.1	789.4	1188	847.5	577.3	612	722.9	-0.186303	-0.168293	-0.168273	0.0783314	0.0554565	0.178846	-0.0271833	0.0346196	-0.142516	-0.1538	-0.0367107
A0A0A6YW36	Rgs7	Regulator of G-protein-signaling 7 OS=Mus musculus OX=10090 GN=Rgs7 PE=1 SV=1	-0.394039	0.000518325	0.0026548	-0.413818	0.000361255	0.00250977	-0.0197797	0.803937	0.885149	0.0263562	0.703292	0.790406	-0.115106	0.118256	0.266408	-0.141463	0.0622322	0.242385	1698.9	1215.5	2244.9	1377.4	1220.7	1481.1	1214.2	1262.1	1107.2	1091.4	1176.8	1159.7	1157.8	1658.6	1148.6	851.3	947.8	989.9	0.446135	0.397149	0.314891	-0.0214582	-0.0696442	0.0671616	0.00892445	0.0346196	-0.126824	-0.0736965	-0.0086861
A0A0A6YWB0	Mbnl1	Muscleblind-like protein 1 OS=Mus musculus OX=10090 GN=Mbnl1 PE=1 SV=1	-0.073769	0.526556	0.635949	-0.0797054	0.494592	0.615329	-0.00593637	0.958919	0.976171	0.169968	0.255259	0.377581	0.0843864	0.562102	0.721424	-0.085582	0.556675	0.779634	601.6	586	981.8	656.6	700	787.4	625.4	606.1	669.5	1294.3	1609.8	1457.6	1607.8	2236.2	1686.2	1287.5	1075.9	1780.1	-0.10885	0.287311	0.06448	-0.14758	0.0708136	0.0984007	-0.00549093	-0.0808393	0.0901558	-0.312916	-0.0418853
A0A0A6YWG7	Rapgef2	Rap guanine nucleotide exchange factor 2 OS=Mus musculus OX=10090 GN=Rapgef2 PE=1 SV=1	-0.035367	0.767979	0.831879	0.0809717	0.50355	0.62313	0.116339	0.342452	0.523698	-0.205695	0.126644	0.223494	-0.0344625	0.785457	0.878686	0.171232	0.195359	0.456983	310.6	243.6	425.5	345.4	301	350.7	279.9	302.8	389	321.4	467.2	386.8	306.7	520.1	332.8	304.8	310.8	388.8	0.0173605	0.100882	-0.0618331	0.0056307	-0.066821	0.0114983	-0.0854017	-0.002073	0.386799	-0.0502855	0.445706
A0A0A6YWM5	Rab3gap2	Rab3 GTPase-activating protein non-catalytic subunit OS=Mus musculus OX=10090 GN=Rab3gap2 PE=1 SV=1	0.0433047	0.536451	0.644854	-0.0662401	0.350736	0.477957	-0.109545	0.136932	0.289666	-0.0270221	0.69788	0.786291	-0.0531937	0.449921	0.627183	-0.0261716	0.706873	0.864022	2129.9	1563.9	3266.1	2530.5	2245.6	2553.6	1973.1	2131.4	1950.6	1899.6	2133	2031.7	1985.7	2816.1	1951	1627.8	1656.9	1861.6	0.0163448	0.00477231	0.0998332	0.100042	0.053773	0.0970499	-0.0465927	0.0346196	-0.0657969	-0.0385181	0.0849914
A0A0A6YWM8	Map4k4	Mitogen-activated protein kinase kinase kinase kinase 4 OS=Mus musculus OX=10090 GN=Map4k4 PE=1 SV=1	0.309977	0.00216011	0.00837001	0.347075	0.00101173	0.00554558	0.0370973	0.631936	0.768375	0.0993474	0.55895	0.6681	0.248771	0.161487	0.326102	0.149423	0.384745	0.655938	1090.3	744.1	1354.3	1396.6	1263.5	1446	1209.8	1289.4	1254.4	810.8	1044.8	869	986.5	1347.2	954.7	1048.7	1066.2	752.4	-0.19534	-0.312432	-0.415813	-0.00308634	-0.0215266	0.0309606	0.0020875	0.0638938	0.0516583	-0.282973	0.0391571
A0A0A6YWR2	Ighg1	Ig gamma-1 chain C region secreted form (Fragment) OS=Mus musculus OX=10090 GN=Ighg1 PE=1 SV=1	1.56492	1.45958e-08	4.94742e-07	0.496858	0.00033055	0.00235882	-1.06806	5.10132e-07	5.3909e-05	2.06023	3.41157e-10	2.66751e-07	0.806452	2.21106e-06	0.000214882	-1.25377	3.84095e-08	1.38006e-05	927.4	814.4	1338.4	3075.5	2892.4	3587.3	1293.4	1383.6	1373.6	1325.6	1250.2	1248.5	5301.8	7475.2	5309	1770.9	1869.3	2277.8	-0.549338	-0.302727	-0.553387	1.01528	1.05278	1.22126	-0.0220488	0.0450846	0.0620865	-0.495853	-0.624018
A0A0A6YWY8	Pcdh9	Protocadherin 9 OS=Mus musculus OX=10090 GN=Pcdh9 PE=1 SV=1	-0.0631016	0.54837	0.656109	-0.0549881	0.600114	0.704453	0.00811352	0.937898	0.96172	-0.226251	0.0255138	0.0667914	-0.156132	0.0999563	0.239302	0.0701191	0.433828	0.692723	1199.9	710.2	1730.2	1265.4	1122.1	1110.1	1074.8	1051.4	1007.1	797.8	911	892.4	770.3	1065.9	691.8	716.8	663	672	0.129585	-0.192967	0.124315	0.0413243	-0.00601501	-0.163681	0.0181232	-0.0437584	-0.0783962	0.0506067	0.198352
A0A0A6YX21	Sft2d2	Vesicle transport protein OS=Mus musculus OX=10090 GN=Sft2d2 PE=1 SV=1	-0.816207	0.0233661	0.0570341	-0.0465046	0.881485	0.91749	0.769702	0.0302925	0.105513	-0.127484	0.55718	0.666427	-0.199622	0.364201	0.554363	-0.0721382	0.738178	0.877946	189.5	83.4	223.2	106.3	127.1	58.3	150.4	113.6	162.2	60.1	94.2	102.5	79.7	111.7	70.1	79.6	62.7	52.3	0.593594	-0.156419	0.296439	-0.405402	-0.0215266	-1.28808	0.307585	-0.127382	0.413896	-0.405403	0.19928
A0A0A6YXN8	Sirpb1b	Signal-regulatory protein beta 1B OS=Mus musculus OX=10090 GN=Sirpb1b PE=4 SV=1	2.16085	3.2574e-09	1.75997e-07	1.09041	1.87221e-06	4.15238e-05	-1.07044	2.2085e-06	0.000145599	0.442315	0.00688562	0.0256639	-0.0396872	0.765902	0.864079	-0.482002	0.00416894	0.0455488	83.4	69.7	154.1	422.9	440.7	523.9	184.6	209.2	193.8	126.8	124.5	118	188.5	202.3	171.8	104.8	112.4	99.2	-1.19909	-1.02391	-0.846636	0.978168	1.1637	1.27104	-0.00542142	0.144934	0.0620865	0.026409	-0.0436788
A0A0A6YXY1	Ntmt1	N-terminal Xaa-Pro-Lys N-methyltransferase 1 (Fragment) OS=Mus musculus OX=10090 GN=Ntmt1 PE=1 SV=1	0.0649658	0.557767	0.663814	0.0283734	0.796471	0.854118	-0.0365924	0.73971	0.844812	-0.0564855	0.738653	0.817364	0.0136352	0.935629	0.964486	0.0701207	0.679232	0.84783	137.3	92	202.7	154.9	145.6	158.4	126.1	119.1	156.5	127.3	205.8	135.8	142.1	200.7	155.5	142.7	134.1	130.3	-0.0673183	-0.210879	-0.0385987	-0.0582528	-0.0215266	-0.0421193	-0.142697	-0.255217	0.166239	-0.158674	0.490658
A0A0A6YY53	Ighg2c	Immunoglobulin heavy constant gamma 2C (Fragment) OS=Mus musculus OX=10090 GN=Ighg2c PE=1 SV=1	1.27674	8.91834e-09	3.44555e-07	0.646516	4.65229e-06	8.35783e-05	-0.630229	5.81856e-06	0.00028836	1.3277	1.12969e-08	9.01994e-07	0.607626	1.39588e-05	0.000754193	-0.720073	3.17676e-06	0.000237794	1190	993.8	1795.3	3360.7	3162.2	3463.9	1941.7	1967.2	1845.1	1624.1	1674.4	1623.3	4244.2	5682.6	4057.6	2052.7	2297.2	2256.3	-0.688998	-0.514867	-0.62903	0.643862	0.682082	0.671396	0.0647446	0.0534429	-0.0115348	-0.474318	-0.473993
A0A0B4J1E6	Fcgr2b	Fc receptor, IgG, low affinity IIb OS=Mus musculus OX=10090 GN=Fcgr2b PE=1 SV=1	2.26413	2.24118e-10	3.57299e-08	1.82908	1.73007e-09	3.46339e-07	-0.435054	0.000531213	0.00716191	0.567556	0.000302946	0.00250803	0.221779	0.0592982	0.169633	-0.345777	0.00792375	0.0703833	1341.4	1059.1	1875	7016.3	6547.5	7834.5	4746.2	5130.8	4246.1	1746.1	2208.6	1773.1	2979.4	3957	2646.6	1922.7	1973.1	1947.4	-1.80567	-1.71251	-1.85582	0.416358	0.442645	0.559387	0.0647446	0.147031	-0.0985481	-0.176328	0.118989
A0A0B4J1F1	Stoml1	Stomatin-like protein 1 OS=Mus musculus OX=10090 GN=Stoml1 PE=1 SV=1	-0.0381921	0.641472	0.733548	0.0982068	0.245596	0.367831	0.136399	0.117735	0.261367	-0.0895817	0.518556	0.634271	-0.0420803	0.75968	0.859686	0.0475014	0.73004	0.874444	32.1	27.1	55.6	38.8	35	40.1	37.3	37.3	36.9	38.5	55.3	48.2	41.5	63.1	45.6	32.6	42.9	45.8	-0.199242	-0.00945736	0.0599749	-0.0906985	-0.113347	-0.0592547	0.0647446	0.0346196	0.0465317	-0.244175	0.234567
A0A0B4J1G0	Fcgr4	Low affinity immunoglobulin gamma Fc region receptor IV OS=Mus musculus OX=10090 GN=Fcgr4 PE=1 SV=1	1.99048	1.72251e-09	1.14611e-07	1.26473	1.24082e-07	5.71574e-06	-0.725751	1.78509e-05	0.000661221	0.33532	0.00536707	0.021379	-0.0417435	0.666987	0.798695	-0.377064	0.00262371	0.0333109	779.9	531.8	1293.8	3476.9	3498	3374.5	1887.9	1895.6	1800.1	924.5	923.6	863.5	1228.9	1601.1	1055	723.4	829.7	767.3	-1.25806	-1.3764	-1.0611	0.73344	0.868221	0.67421	0.0647446	0.0404918	-0.0066188	0.00140515	-0.0436788
A0A0B4J1H8	Igkv1-133	Immunoglobulin kappa variable 1-133 (Fragment) OS=Mus musculus OX=10090 GN=Igkv1-133 PE=4 SV=1	1.63326	4.219e-07	7.1432e-06	0.59614	0.00159479	0.00779071	-1.03712	2.32923e-05	0.000808608	1.8558	9.13124e-07	2.65656e-05	0.925127	0.00031896	0.00616141	-0.930676	0.000304923	0.00742771	35.5	36.6	57.8	139	120.1	163.7	52.9	64.3	66	39.3	31.8	45	122.2	178.7	171.2	71.2	61.3	60.1	-0.839639	-0.36155	-0.669684	0.964615	0.879819	1.18448	-0.216806	0.0346196	0.0997338	-0.641358	-0.990539
A0A0B4J1L8	Cd101	Immunoglobulin superfamily member 2 OS=Mus musculus OX=10090 GN=Cd101 PE=1 SV=1	2.29706	8.00048e-10	7.22089e-08	1.19835	3.65051e-07	1.22012e-05	-1.09872	8.05848e-07	7.70343e-05	0.517856	0.000442005	0.00334653	0.0531098	0.606304	0.754748	-0.464746	0.000960092	0.0169514	508.1	466.2	897.2	2984.9	2929.2	3517	1324.3	1352.3	1241	798.3	866.1	722.6	1139.1	1663.8	1084.8	734.6	751.1	688.9	-1.36469	-1.05478	-1.07766	1.02487	1.12375	1.24543	0.0647446	0.0648049	-0.0316404	0	0.0739238
A0A0B4J1M6	Fcgr3	Low affinity immunoglobulin gamma Fc region receptor III OS=Mus musculus OX=10090 GN=Fcgr3 PE=1 SV=1	2.48089	1.44263e-10	2.83682e-08	2.00798	1.09675e-09	2.87979e-07	-0.472908	0.00040242	0.00583023	0.963531	4.20247e-05	0.000555127	0.415581	0.0131922	0.0628733	-0.54795	0.00271205	0.034131	860.3	683.8	1241.1	5245.6	4869.4	6061.3	3583.6	3708.7	3093.4	902.6	866.6	797	1849.4	2371	1478	962.6	1173.1	892.5	-2.04114	-1.93834	-2.04572	0.402119	0.420808	0.594536	0.0647446	0.0841236	-0.15013	-0.0928496	-0.195249
A0A0D2X7Z2	Eef1akmt1	EEF1A lysine methyltransferase 1 OS=Mus musculus OX=10090 GN=Eef1akmt1 PE=1 SV=1	0.101207	0.392945	0.51518	0.0370641	0.750325	0.823432	-0.0641433	0.583857	0.732099	-0.0386819	0.707361	0.793726	-0.0337191	0.743263	0.847254	0.00496277	0.961443	0.981178	327.4	314.3	523.7	408.9	416.2	476.4	343.2	357.8	410.2	615.8	653	703.6	619.4	832.9	709.4	524.8	522.6	655.2	-0.303333	0.0718196	-0.158942	-0.14758	0.00400228	0.0567441	-0.187954	-0.157975	0.0666659	-0.0846211	-0.0436788
A0A0G2JDE3	Adgrl2	Adhesion G protein-coupled receptor L2 OS=Mus musculus OX=10090 GN=Adgrl2 PE=1 SV=1	-0.00872475	0.932991	0.949642	-0.118273	0.26999	0.39458	-0.109548	0.304755	0.484141	-0.171543	0.035168	0.0848614	-0.245499	0.00597224	0.0381241	-0.0739566	0.317329	0.592021	984.5	674.2	1649.1	1093.3	964.7	1242.3	880.9	979.1	858.8	699.7	740.2	730.4	649.7	973.5	586.9	505.5	543.3	563.2	0.0252955	-0.0868542	0.236216	0.0115817	-0.0429025	0.179804	-0.0877334	0.0346196	-0.127048	0.106963	0.144463
A0A0G2JDH9	Prom1	Prominin-1 OS=Mus musculus OX=10090 GN=Prom1 PE=1 SV=1	-0.576926	8.94885e-05	0.000634186	-0.454757	0.000552464	0.00348246	0.122169	0.206512	0.378424	-0.234971	0.0188513	0.0536496	-0.138477	0.129241	0.282201	0.0964943	0.27566	0.548336	3380.5	2776.4	5087.1	2589.2	2281.7	2968.1	2707.1	2528.7	2344.5	1243.7	1115.2	1315.4	1090	1476.1	975.2	941.7	991.4	998.2	0.337849	0.487893	0.394161	-0.211821	-0.268166	-0.0308897	0.0647446	-0.0637327	-0.145381	0.19031	-0.0107045
A0A0G2JDJ1	Ift22	Intraflagellar transport protein 22 homolog OS=Mus musculus OX=10090 GN=Ift22 PE=1 SV=1	-0.322165	0.0366544	0.0816485	-0.109881	0.428806	0.55388	0.212284	0.142637	0.297702	1.03182	0.18957	0.303803	0.332751	0.659206	0.792813	-0.699064	0.362432	0.636937	65.6	56.5	106.3	73	65.5	51.4	67.2	64.7	62.4	62.4	98.1	70.4	68	1038.8	73.1	59	99.5	99.9	0.0195614	0.238181	0.18264	0.008822	-0.0215266	-0.513408	0.101711	0.0168904	-0.00786239	-0.228325	0.380703
A0A0G2JDT3	Snx8	Sorting nexin-8 (Fragment) OS=Mus musculus OX=10090 GN=Snx8 PE=1 SV=1	0.0101635	0.904851	0.930995	0.176686	0.0594831	0.124948	0.166522	0.0729397	0.189633	0.110809	0.366429	0.491536	0.0105455	0.929997	0.961824	-0.100263	0.41199	0.676116	69.2	53.2	111.5	84	77.6	78.4	79.3	75.3	85.9	58.3	53.3	68.7	55	94.5	72.5	53.7	49.7	55.7	-0.162721	-0.108002	-0.00781623	-0.0480439	-0.0363236	-0.163681	0.0812118	-0.0235842	0.193891	0.0658186	-0.107221
A0A0G2JDV6	Ubap2l	Ubiquitin-associated protein 2-like OS=Mus musculus OX=10090 GN=Ubap2l PE=1 SV=1	0.443989	0.000966116	0.00440515	0.27444	0.0168635	0.0481642	-0.16955	0.106529	0.244576	0.298332	0.00446918	0.0186393	0.0730037	0.390076	0.576529	-0.225329	0.0200379	0.120093	163.5	148	255.5	253.6	263.7	283.7	208.9	229	197.9	362.1	327.3	390	422.5	674.7	422.7	317.2	310.1	372.6	-0.468696	-0.178325	-0.357959	-0.000372406	0.182023	0.145337	-0.0677905	0.0346196	-0.148489	-0.0412395	-0.230693
A0A0G2JE29	Pcolce	Procollagen C-endopeptidase enhancer 1 (Fragment) OS=Mus musculus OX=10090 GN=Pcolce PE=1 SV=1	0.778857	1.66934e-05	0.00015722	0.188728	0.0878279	0.168122	-0.590129	0.000161307	0.00318448	0.945988	0.000107802	0.0011409	0.400706	0.0250946	0.0962272	-0.545282	0.0050778	0.0517576	41.6	33	64.5	82.9	87.8	74.9	45.5	48.7	51.2	47.1	43.7	55.4	95.4	117	102.4	67	51.3	52	-0.2822	-0.182252	-0.182779	0.547649	0.756551	0.385141	-0.105533	-0.0376024	0.0620865	-0.234159	-0.385931
A0A0G2JE35	Arhgef9	Rho guanine nucleotide exchange factor 9 OS=Mus musculus OX=10090 GN=Arhgef9 PE=1 SV=1	-0.1387	0.166726	0.266421	-0.499089	0.000341461	0.0024151	-0.360389	0.00320197	0.0239991	-0.634639	0.0168457	0.0493489	-0.0573762	0.800077	0.887383	0.577263	0.0261913	0.142368	66.3	58.7	94.4	76.4	62.4	70.4	47.9	51	46.1	83.9	154.2	101.4	61.6	132.3	60.3	84.7	80.8	115.9	0.104823	0.36324	0.0813064	0.144447	-0.0215266	0.0103481	-0.316776	-0.256429	-0.374693	-0.0136912	0.82069
A0A0G2JE75	Bmp3	Bone morphogenetic protein 3 OS=Mus musculus OX=10090 GN=Bmp3 PE=3 SV=1	-0.0649429	0.533026	0.642456	-0.69976	4.45591e-05	0.000506649	-0.634817	9.8203e-05	0.00224061	-0.270219	0.0376041	0.0891824	-0.22593	0.0728169	0.195102	0.0442886	0.701921	0.860894	416.6	301.2	676	478.9	396.7	475.5	270.6	283	223.7	225.1	202.2	229.9	197.9	250.8	168.5	146.4	148.7	204.7	0.0879749	0.0540988	0.25304	0.124096	-0.0215266	0.0977157	-0.487142	-0.452627	-0.764397	0.154783	-0.0436788
A0A0G2JE99	Iglc1	Immunoglobulin lambda constant 1 (Fragment) OS=Mus musculus OX=10090 GN=Iglc1 PE=4 SV=1	0.937106	0.05213	0.107276	0.898744	0.0606574	0.126637	-0.0383617	0.929696	0.956906	0.565483	0.00255457	0.012582	0.139475	0.344931	0.535119	-0.426007	0.0130117	0.0940473	45.1	34.1	66.2	91.8	88.6	107.1	51.7	54.3	203.4	65.7	52.8	61	94	107.1	95.5	59.4	60.4	53.7	-0.536343	-0.505634	-0.515934	0.324083	0.398949	0.530374	-0.291922	-0.251259	1.6815	0.107084	-0.25195
A0A0G2JEG6	Magi2	Membrane-associated guanylate kinase, WW and PDZ domain-containing protein 2 OS=Mus musculus OX=10090 GN=Magi2 PE=1 SV=1	-0.393493	0.00645277	0.0202971	-0.286265	0.0314141	0.0765575	0.107228	0.369563	0.549034	-0.663851	0.000144527	0.00145051	-0.452003	0.00228558	0.0204475	0.211848	0.0847077	0.288625	934	764.4	1495.4	839.6	800.7	854.1	708.9	744.8	964.9	2089.8	2625.8	2436.1	1521	2085.7	1485.5	1470.5	1302.5	1857.5	0.171081	0.316051	0.316823	-0.14758	-0.089967	-0.138978	-0.179375	-0.138229	0.262764	0.170003	0.455716
A0A0G2JEG8	Amph	Amphiphysin OS=Mus musculus OX=10090 GN=Amph PE=1 SV=1	-0.48118	0.000135697	0.000884864	-0.355306	0.00126478	0.00653865	0.125875	0.144536	0.30001	-0.419023	0.000178925	0.00168292	-0.35395	0.000632512	0.0095488	0.0650737	0.385421	0.656638	5341.7	4231.6	7386.7	4235.5	4109.5	4299.1	4238.1	3838.7	4242.4	9861.8	10696.1	11032	7521.8	11703.5	7753.4	6958.4	6652.8	8203.2	0.351242	0.449211	0.285578	-0.148465	-0.0659814	-0.143064	0.0647446	-0.10818	0.0635495	0.265664	0.339147
A0A0G2JF69	Slc25a40	Solute carrier family 25 member 40 (Fragment) OS=Mus musculus OX=10090 GN=Slc25a40 PE=1 SV=1	-0.190823	0.170121	0.270703	-0.297944	0.0439536	0.099137	-0.10712	0.425553	0.600554	0.136006	0.3385	0.462973	-0.226046	0.126105	0.278315	-0.362052	0.0236183	0.133221	99.9	61.6	155.4	105.5	85.7	86.7	67.7	75.1	87.6	95.7	81.6	114.6	100.7	139.5	118.5	70.4	78.1	69.3	0.221813	-0.0416762	0.325948	0.13556	-0.0382634	-0.163681	-0.292132	-0.172599	0.0769854	0	-0.273629
A0A0G2JFA8	Igkv17-121	Immunoglobulin kappa variable 17-121 (Fragment) OS=Mus musculus OX=10090 GN=Igkv17-121 PE=4 SV=4	1.26818	1.4825e-07	2.97576e-06	0.615785	8.33511e-05	0.000819372	-0.652399	5.21599e-05	0.00145845	1.30127	3.35302e-08	1.95892e-06	0.449267	0.000343555	0.00648288	-0.852005	1.65692e-06	0.000148833	73	67.4	118.5	232.2	184.5	231.8	118	125.5	122.6	133	146.3	140.6	347.9	472.8	349	146.5	169	191.6	-0.73063	-0.411713	-0.565006	0.773829	0.568135	0.75524	0.00957248	0.068348	0.0620865	-0.345597	-0.251772
A0A0G2JFB2	Tdrkh	Tudor and KH domain-containing protein OS=Mus musculus OX=10090 GN=Tdrkh PE=1 SV=1	-0.338541	0.0205086	0.0513501	-0.499215	0.00236364	0.0106397	-0.160674	0.219821	0.393522	-0.230042	0.114159	0.207001	-0.189954	0.1832	0.354462	0.0400879	0.768709	0.893014	242.7	156.4	395.6	226.7	204.8	195	147.4	165.8	188.3	218.3	235.6	321.4	226.5	286.8	221.1	187.3	175.8	230.4	0.33306	0.133192	0.504634	0.0697307	0.049215	-0.163681	-0.338993	-0.19941	0.0116454	-0.0531989	0.0131497
A0A0G2JFJ6	Ints3	Integrator complex subunit 3 OS=Mus musculus OX=10090 GN=Ints3 PE=1 SV=1	0.0571926	0.677634	0.763122	0.116656	0.403191	0.52958	0.0594635	0.665713	0.791498	0.151278	0.0960563	0.181123	0.171227	0.0643874	0.179852	0.0199483	0.813106	0.913251	93.2	84.4	120.2	104.3	108.6	114.6	94	93.7	118.4	158	185.2	174.1	181.7	273	197.2	175.6	163.2	172.9	-0.144977	0.146001	-0.311237	-0.14758	0.0367583	-0.0278134	-0.0852619	-0.119999	0.245016	-0.152368	0.0331125
A0A0G2JFQ4	Nbeal2	Neurobeachin-like protein 2 OS=Mus musculus OX=10090 GN=Nbeal2 PE=1 SV=1	0.931613	1.34888e-07	2.78536e-06	0.411337	0.000163206	0.00139122	-0.520276	2.42318e-05	0.000822753	0.347304	0.000638683	0.00437937	0.191889	0.0217782	0.0873803	-0.155415	0.052352	0.217709	233.7	180.8	325.9	484.3	463.6	518.8	294.1	320.9	297	256.5	276.3	278.5	325.4	541.2	323.5	256.3	264.6	295.5	-0.440106	-0.376304	-0.493629	0.446198	0.50923	0.529373	-0.0610724	0.0346196	-0.0495744	-0.118719	-0.0551205
A0A0G2JFT8	Rufy3	Protein RUFY3 OS=Mus musculus OX=10090 GN=Rufy3 PE=1 SV=1	0.23122	0.125116	0.2127	0.198413	0.181273	0.292923	-0.0328063	0.816755	0.892247	0.265603	0.00192141	0.0100709	0.249959	0.00283875	0.0237201	-0.0156444	0.809499	0.911393	87.4	73.3	150.9	114.7	117.1	141.9	107.4	90.8	129.6	125	130.6	132.2	152.6	226.6	152	124.8	133.5	148.4	-0.3748	-0.194555	-0.120207	-0.14758	0.00834906	0.143328	-0.0301268	-0.302482	0.238287	-0.0949116	-0.0753636
A0A0G2JFV5	Lrrfip2	Leucine-rich repeat flightless-interacting protein 2 OS=Mus musculus OX=10090 GN=Lrrfip2 PE=1 SV=1	-0.0140111	0.900724	0.928505	-0.0312418	0.781244	0.844962	-0.0172306	0.8781	0.928218	-0.205522	0.0699337	0.142202	-0.0945387	0.371775	0.560548	0.110983	0.298145	0.575778	121.7	118.4	185.6	145.5	130.7	166.5	127.2	137.5	124	253.2	204.9	235.5	212.1	272.9	193	179.9	177.7	213.9	-0.0855695	0.308835	-0.00999681	0.00718046	-0.0215266	0.185582	0.0255841	0.107792	-0.0138325	0.255533	-0.0935034
A0A0G2JFX7	Rbm8a	RNA-binding protein 8A OS=Mus musculus OX=10090 GN=Rbm8a PE=1 SV=1	-0.180656	0.051427	0.106133	-0.76302	3.49264e-06	6.85601e-05	-0.582364	3.55945e-05	0.00110945	0.0751312	0.422609	0.54679	-0.142173	0.145082	0.304543	-0.217305	0.0366033	0.175237	2309.4	1911.1	3423.8	2485.8	2171.5	2343.7	1292.8	1382.6	1496.9	1352.6	1268.5	1535.4	1536.2	1969.7	1426.9	1070.3	1123.8	1110.2	0.106187	0.267137	0.140972	0.0474387	-0.0215266	-0.0535853	-0.683448	-0.616688	-0.474628	0	-0.136291
A0A0G2JFY5	Fubp1	Far upstream element-binding protein 1 OS=Mus musculus OX=10090 GN=Fubp1 PE=1 SV=1	0.104263	0.322545	0.44377	0.0241675	0.814133	0.867363	-0.0800951	0.442482	0.614668	0.261427	0.0119374	0.0385018	0.0249657	0.774623	0.870709	-0.236461	0.019631	0.118737	1487.2	1389.2	2221.5	1938.6	1889	1897.6	1558.2	1559.6	1718.6	3869.8	4483	4351.6	4692.7	7528.4	5159.2	3946.6	3439.2	3991	-0.191275	0.144446	-0.145634	0.0262018	0.114862	-0.0207391	-0.0766088	-0.105438	0.0620865	-0.169287	-0.000760232
A0A0G2JG64	Chrnb2	Neuronal acetylcholine receptor subunit beta-2 OS=Mus musculus OX=10090 GN=Chrnb2 PE=1 SV=1	-0.354493	0.00198121	0.00783974	-0.348355	0.00221936	0.0101259	0.00613847	0.943669	0.965847	-0.509916	0.0371453	0.0883124	-0.304582	0.180953	0.351726	0.205334	0.354833	0.629137	134.8	100	193.1	118.7	111.8	114.4	102.5	94	113.3	112.8	180.6	90.2	76.1	139.4	84.1	83.4	81.8	97.4	0.268033	0.271278	0.253266	-0.0804075	-0.0407543	-0.149742	-0.0797794	-0.234796	0.0620865	0.322568	0.95792
A0A0G2JGD2	S100a4	Protein S100-A4 (Fragment) OS=Mus musculus OX=10090 GN=S100a4 PE=1 SV=1	2.22764	3.61962e-08	9.92772e-07	1.99943	9.93608e-08	4.996e-06	-0.22821	0.145457	0.301312	1.9913	5.02086e-09	5.16947e-07	1.59173	4.16434e-08	2.99249e-05	-0.399564	0.00356003	0.0411293	398	422.5	569.8	2130.5	2421.2	2326.3	1829.7	1665.9	1738.9	580.6	721	552.8	2422.7	3572.2	2356	1474.3	1579.5	1853.8	-2.10997	-1.58973	-2.12558	0.145438	0.456021	0.256181	0.138177	-0.0272535	0.0620865	-1.44385	-1.17508
A0A0G2JGL8	Dhx30	ATP-dependent RNA helicase DHX30 OS=Mus musculus OX=10090 GN=Dhx30 PE=1 SV=1	-0.140499	0.0900533	0.164231	-0.373553	0.000580541	0.00361818	-0.233054	0.0111942	0.0534851	-0.0345376	0.653466	0.749531	-0.16854	0.0480525	0.146964	-0.134003	0.103394	0.322275	3222.1	2512.4	5261.7	3471.1	3076.6	3630.1	2445.5	2713.1	2554.9	4126.6	4100.4	4377.5	3896	5855.7	4236.1	3120.3	3435.7	3315.4	0.0840249	0.159155	0.258258	0.0264765	-0.0215266	0.0749911	-0.266463	-0.146775	-0.205984	0.00918895	-0.0436788
A0A0G2JGQ6	Dclk1	Serine/threonine-protein kinase DCLK1 OS=Mus musculus OX=10090 GN=Dclk1 PE=1 SV=1	0.0772216	0.396685	0.518759	0.0798294	0.381545	0.509436	0.00260785	0.976719	0.987854	-0.247185	0.0171305	0.0498986	-0.181912	0.0616342	0.17444	0.0652727	0.466637	0.717887	2810.8	2277.3	3957.5	3222.2	3458	3254	2966.9	2876.7	3032.3	6562.4	6938.8	7179.3	5513.6	8371.8	5938.2	5251.8	4654.2	6241.7	-0.0920712	0.0383373	-0.131758	-0.059946	0.167999	-0.0618795	0.0332884	-0.0413781	0.0620865	0.0722845	0.109068
A0A0G2JGX4	Atp1a3	Sodium/potassium-transporting ATPase subunit alpha OS=Mus musculus OX=10090 GN=Atp1a3 PE=1 SV=1	-0.313904	0.0468744	0.098751	-0.400196	0.016258	0.04683	-0.0862923	0.546112	0.702283	-0.263749	0.0333035	0.0816932	-0.391879	0.00443803	0.03167	-0.12813	0.257296	0.526311	144827	77286.8	218594	119640	110006	117978	105232	102767	85189	71588.4	76555.7	78081.1	62386.6	100588	55239.7	48247.3	56469.7	47368	0.414102	-0.0578694	0.474733	-0.0264637	-0.0215266	-0.0627558	0.000726566	-0.0635865	-0.306763	0.19849	0.251595
A0A0H2UKB8	Usp33	Ubiquitin carboxyl-terminal hydrolase OS=Mus musculus OX=10090 GN=Usp33 PE=1 SV=1	0.136459	0.333002	0.454674	-0.2557	0.086174	0.165578	-0.392159	0.0155247	0.0667629	0.0810321	0.322027	0.446046	-0.297746	0.00346421	0.0266529	-0.378778	0.000696629	0.013385	648.3	372.7	1107.4	801.9	694.5	777.8	528.2	544.7	472.9	420	439.1	401.2	443.2	665.2	416.4	286.5	311.7	303.9	0.0173605	-0.347221	0.256509	0.159181	0.0777865	0.0990564	-0.230833	-0.21658	-0.39304	0.0124193	0.0329007
A0A0J9YTR2	0610012G03Rik	RIKEN cDNA 0610012G03 gene OS=Mus musculus OX=10090 GN=0610012G03Rik PE=1 SV=1	-0.2157	0.160324	0.257853	-0.548331	0.00330365	0.0137883	-0.332631	0.0417257	0.130707	0.354809	0.0229461	0.0617338	0.138456	0.318093	0.50909	-0.216353	0.131969	0.36857	42	32.6	77.1	47.3	40.4	43	24.7	32.4	36.5	29.3	40.2	31.3	36.5	66.1	44.8	33.2	28.5	35.4	0.0733945	0.141942	0.416441	0.0799053	-0.0215266	-0.0736999	-0.6451	-0.283742	-0.0843723	-0.272849	0.139767
A0A0J9YTS4	Tspan9	Tetraspanin (Fragment) OS=Mus musculus OX=10090 GN=Tspan9 PE=1 SV=1	-0.206728	0.0734605	0.139801	-0.0890663	0.408276	0.53389	0.117662	0.280911	0.461458	-0.070331	0.521829	0.636974	-0.0415464	0.70314	0.82092	0.0287845	0.791348	0.903214	741.4	566.9	1088.2	724.9	597.8	837	730.8	734.5	612.7	359.5	326.3	348.6	339.3	494.3	295.3	251.3	332.4	305.9	0.038136	0.0850431	0.0584608	-0.159274	-0.31134	0.0320697	0.0647446	0.0419055	-0.192209	0.113071	-0.0704002
A0A0J9YTU3	Specc1	Cytospin-B OS=Mus musculus OX=10090 GN=Specc1 PE=1 SV=1	-0.396138	0.00100417	0.00454405	0.0986461	0.276336	0.400842	0.494784	0.00019622	0.00355174	-0.0677542	0.539193	0.652186	-0.0138956	0.898815	0.944972	0.0538586	0.6242	0.81622	2063	1424.2	2541.6	1671.5	1557.8	1533.9	2090.7	1950.2	1945.8	1116.6	1366.7	1411.1	1266.3	1797	1152.3	1186.5	1146.2	1048	0.101741	0.00121375	-0.130561	-0.3668	-0.34238	-0.50684	0.168367	0.0378783	0.0620865	-0.0875996	0.160306
A0A0J9YU92	Fbxo21	F-box only protein 21 (Fragment) OS=Mus musculus OX=10090 GN=Fbxo21 PE=1 SV=1	0.0705098	0.655406	0.74486	0.0846769	0.592872	0.697995	0.0141671	0.928187	0.956129	-0.0921501	0.44688	0.567966	0.00852824	0.943009	0.968618	0.100678	0.407334	0.673361	18.7	13.2	22.8	20.1	16	24.7	22	16.5	16	32.8	33.9	28.6	27.8	42.3	31.3	31.2	24.8	28.5	0.0173605	-0.0510749	-0.229939	-0.0434223	-0.246493	0.237792	0.29921	-0.145953	-0.16288	0.0721498	0.0760605
A0A0J9YUM4	Ctbp1	C-terminal-binding protein 1 OS=Mus musculus OX=10090 GN=Ctbp1 PE=1 SV=1	-0.243021	0.0121201	0.0336444	-0.239211	0.0131444	0.039913	0.00380983	0.962534	0.978188	-0.117868	0.176476	0.287228	-0.146516	0.100937	0.241054	-0.0286479	0.730717	0.874717	1563.8	1294.1	2239.9	1450.1	1506.7	1525.7	1307.6	1355.9	1345.4	3313.2	3177.3	3692.5	3100.2	4297.9	3200.7	2630	2478.2	2995.9	0.126264	0.287222	0.111348	-0.14758	0.0337132	-0.0903623	-0.0844865	-0.062282	-0.0460307	0.060424	-0.0436788
A0A0J9YUQ8	Gsn	Gelsolin (Fragment) OS=Mus musculus OX=10090 GN=Gsn PE=1 SV=1	-0.556579	0.000201271	0.00120931	-0.436206	0.00118992	0.00625054	0.120373	0.241602	0.418248	-0.440435	0.000460655	0.00343745	-0.310304	0.00475594	0.0329131	0.130131	0.158919	0.407999	235	193	332.5	170.9	158.5	213.3	168.4	174.1	179.7	244.1	216.9	245.7	170.7	256	167	154.7	179.5	167.4	0.404431	0.554436	0.37183	-0.220018	-0.202634	0.0836123	-0.0289537	-0.0110546	0.0620865	0.443488	0.229367
A0A0J9YUW5	Scn8a	Sodium channel protein OS=Mus musculus OX=10090 GN=Scn8a PE=1 SV=1	-0.206812	0.0738242	0.140196	-0.473977	0.00106802	0.00575755	-0.267165	0.0276324	0.100134	-0.149752	0.0544029	0.117859	-0.246762	0.00504104	0.034014	-0.0970107	0.187925	0.446287	2406.1	1540.4	3929.2	2338.8	1995.2	2474.5	1643.9	1804.9	1585.2	1726.8	1760.6	1684.7	1515.7	2255.2	1538.5	1219.4	1303.8	1313.8	0.287524	0.0781971	0.461768	0.0816556	-0.0215266	0.146922	-0.214666	-0.109995	-0.269782	0.166577	0.150864
A0A0J9YV30	Pxn	Paxillin OS=Mus musculus OX=10090 GN=Pxn PE=1 SV=1	0.485411	7.14199e-05	0.000528552	0.291753	0.00287592	0.0124948	-0.193658	0.026039	0.0963234	0.9701	2.34523e-05	0.000351833	0.612817	0.000840874	0.011256	-0.357282	0.0203011	0.120935	295.7	237.9	457.5	493.9	466.2	467.5	365	393.5	355.7	486.8	416.4	491.2	979.3	1181	907.3	554	550.3	795.7	-0.394869	-0.274583	-0.298526	0.180276	0.223059	0.0849215	-0.0437226	0.0346196	-0.0836162	-0.186557	-0.455595
A0A0J9YV38	Alox5ap	Arachidonate 5-lipoxygenase-activating protein (Fragment) OS=Mus musculus OX=10090 GN=Alox5ap PE=4 SV=1	1.60261	3.15575e-06	3.83709e-05	0.393722	0.0427296	0.0969851	-1.20889	3.56785e-05	0.00110945	0.75824	0.00141876	0.00801811	0.151576	0.400078	0.584557	-0.606664	0.0057494	0.0565187	57.8	49.8	88.4	254.5	200.8	170	84.1	93.5	63.5	63.7	63.3	65.4	105.9	214.1	78.9	56.7	65.3	66.5	-0.595616	-0.376475	-0.515934	1.37797	1.16211	0.779735	-0.00719597	0.11554	-0.415203	-0.0379973	-0.0907639
A0A0J9YVG2	Tcf4	Transcription factor 4 OS=Mus musculus OX=10090 GN=Tcf4 PE=1 SV=1	-0.0516824	0.7608	0.825972	0.0169912	0.920101	0.94644	0.0686736	0.686395	0.807008	0.0415605	0.589051	0.694355	0.19188	0.0280122	0.102964	0.150319	0.0716957	0.262823	50.5	58.2	76.8	54.3	62	73.4	56.5	60.5	59.2	111.7	114.5	115	114.3	167.1	117.7	100.4	117.3	126.8	-0.211953	0.426847	-0.140425	-0.272225	0.0451444	0.146502	-0.00260171	0.0659576	0.0620865	-0.0420047	-0.049965
A0A0M3HEQ0	Txnrd2	Thioredoxin reductase 2, mitochondrial OS=Mus musculus OX=10090 GN=Txnrd2 PE=1 SV=1	-0.00273266	0.981851	0.987347	0.104428	0.393958	0.520688	0.10716	0.382178	0.560018	-0.114207	0.286827	0.410259	-0.111276	0.298657	0.487872	0.00293025	0.97752	0.988545	137.7	97.6	177.9	147.3	137	143.6	119.9	128.7	166.6	162.3	181.7	198.5	148.1	269.9	161.9	154.3	143	143.4	0.0173605	-0.0451501	-0.146396	-0.0503507	-0.0288793	-0.103154	-0.134952	-0.0628969	0.336946	0.00356001	0.122777
A0A0N4SUI7	Nbdy	Negative regulator of P-body association OS=Mus musculus OX=10090 GN=Nbdy PE=4 SV=1	-0.204333	0.195595	0.301038	-0.200494	0.203412	0.319711	0.00383951	0.979695	0.990028	-0.218852	0.0135776	0.0421093	-0.0778257	0.310796	0.500931	0.141027	0.0822188	0.284597	95	97.6	131.1	93	91.7	113.6	88.1	80.3	98	105.2	117.9	121.3	98.6	135.7	100	93.4	91.6	101.9	0.0173605	0.490379	-0.0512661	-0.178276	-0.0725324	0.0942822	-0.0440409	-0.207908	0.106941	0.0459807	0.166731
A0A0N4SUJ3	Naaladl2	N-acetylated alpha-linked acidic dipeptidase-like 2 OS=Mus musculus OX=10090 GN=Naaladl2 PE=1 SV=1	0.178442	0.126283	0.214076	0.212668	0.0750511	0.149233	0.0342253	0.755201	0.854515	-0.0859664	0.494444	0.612251	-0.0644459	0.60655	0.754748	0.0215205	0.8626	0.934693	39.5	34.2	63.7	50.8	52.5	57	45.6	45.3	56.1	63.9	83.6	64.8	56.9	100.6	70.9	53.7	60.2	63.8	-0.345615	-0.119407	-0.18947	-0.14758	0.0259623	0.00245216	-0.0910501	-0.130698	0.205259	0	0.344008
A0A0N4SUM4	Chl1	Neural cell adhesion molecule L1-like protein OS=Mus musculus OX=10090 GN=Chl1 PE=1 SV=1	1.04942	0.00220354	0.00850701	1.65183	7.97664e-05	0.000793908	0.602411	0.0402991	0.127798	0.615574	0.00171822	0.00927659	0.173139	0.257365	0.442764	-0.442435	0.0121095	0.0900242	233.8	132.7	407	581.2	674.9	347.9	739.8	748.5	612.3	137.9	160.1	182.8	284.1	345.2	207.5	179.3	139.2	157.9	-1.2964	-1.67944	-1.02994	-0.14758	0.194112	-0.904043	0.412845	0.399587	0.13729	-0.378753	-0.207081
A0A0N4SUN4	Rbsn	Rabenosyn-5 (Fragment) OS=Mus musculus OX=10090 GN=Rbsn PE=1 SV=1	0.0728617	0.370764	0.493391	0.0923981	0.262282	0.385826	0.0195364	0.806581	0.887067	-0.0178072	0.841943	0.894735	0.0646343	0.474809	0.648665	0.0824415	0.365976	0.640034	74.7	54.4	98.7	82.7	81.6	84.3	78.7	76.9	69.5	72.7	83.5	81.7	74.1	110.4	81.9	70.1	65.4	84.3	-0.0578949	-0.0813316	-0.189248	-0.0760559	0.0306789	-0.0645123	0.0647446	0.00123958	-0.117264	-0.168381	-0.0122387
A0A0N4SUV3	Vamp1	Vesicle-associated membrane protein 1 (Fragment) OS=Mus musculus OX=10090 GN=Vamp1 PE=1 SV=1	-0.19143	0.0728746	0.138906	-0.405829	0.00176143	0.00841597	-0.214399	0.0487197	0.14455	-0.34953	0.000945174	0.00593858	-0.363282	0.00072007	0.0103282	-0.0137528	0.85797	0.93217	2932.9	1938.8	4601.7	2868.2	2378.5	3140.1	2094.6	2250.1	2066.1	2543.9	2345.5	2586.2	1958.6	2777.4	1922.5	1560.6	1769.3	1788.7	0.319636	0.156537	0.436181	0.122514	-0.0215266	0.237077	-0.118633	-0.0454433	-0.141055	0.377219	0.216394
A0A0N4SUV8	Mfsd8	Major facilitator superfamily domain-containing protein 8 (Fragment) OS=Mus musculus OX=10090 GN=Mfsd8 PE=4 SV=1	0.155167	0.151152	0.24563	0.0773048	0.456105	0.579672	-0.077862	0.45296	0.62308	-0.0464236	0.640451	0.738492	-0.0020982	0.983059	0.991614	0.0443254	0.655463	0.833648	165.8	125	284.3	213.7	192.4	241.2	169.5	176.2	200.5	160.6	196.6	172	157.3	255.2	172.2	147.4	165.5	151	-0.197304	-0.170755	0.0473709	0.00389856	-0.0215266	0.16244	-0.118079	-0.0922753	0.12158	-0.0433593	0.204753
A0A0N4SUZ3	Lsm8	U6 snRNA-associated Sm-like protein LSm8 OS=Mus musculus OX=10090 GN=Lsm8 PE=1 SV=1	0.0436626	0.781831	0.842189	-0.0233561	0.882062	0.917844	-0.0670187	0.671641	0.79565	0.228376	0.0695867	0.141577	0.161258	0.181419	0.352345	-0.0671183	0.562804	0.783174	173.2	189.3	230.7	209.8	199.6	241.1	185.2	178.8	188.3	409.8	312.5	348.6	391.5	600.1	428.3	310.6	345.6	396.2	-0.110875	0.451425	-0.230591	0.000760714	0.0549107	0.185276	0.0331543	-0.0477081	0.0544451	0.0659077	-0.368835
A0A0N4SV32	Serbp1	Plasminogen activator inhibitor 1 RNA-binding protein OS=Mus musculus OX=10090 GN=Serbp1 PE=1 SV=1	-0.0297021	0.784769	0.84472	0.00804969	0.940888	0.961083	0.0377518	0.728815	0.83684	0.328616	0.0144475	0.0438799	0.0392776	0.730195	0.839683	-0.289339	0.0263626	0.143028	608.5	554.9	912.4	807.9	659.2	662.9	633.2	627.6	682.2	854	887.9	1183.3	1178.8	1900.6	1111.9	879.8	848.7	888.3	-0.0980985	0.202937	-0.0469842	0.145881	-0.0215266	-0.155606	0.00668961	-0.0362513	0.111565	-0.0568109	-0.0443286
A0A0N4SVA0	Gm44596	Predicted gene 44596 (Fragment) OS=Mus musculus OX=10090 GN=Gm44596 PE=4 SV=1	-0.327911	0.00762645	0.0233108	-0.359748	0.00446758	0.0172815	-0.0318365	0.751767	0.853024	-0.697969	1.179e-05	0.000207653	-0.416752	0.000707246	0.0102054	0.281217	0.008528	0.0733229	536.3	459.5	765.4	469	494.3	501.5	411.3	402.1	467.1	1225.9	1073	1327.8	760.5	1034.1	729.3	773	770.6	839.7	0.210813	0.421902	0.190692	-0.14758	0.0542724	-0.0670195	-0.124652	-0.187414	0.05623	0.545895	0.310025
A0A0N4SVB5	Prrt3	Proline-rich transmembrane protein 3 OS=Mus musculus OX=10090 GN=Prrt3 PE=1 SV=1	-0.266947	0.130748	0.219984	-0.461695	0.017577	0.0496964	-0.194748	0.257088	0.436642	-0.280459	0.0219216	0.0597604	-0.248503	0.0371035	0.123839	0.031956	0.762862	0.890621	802.1	409.2	1160.5	662	722	557.6	511.3	508.6	485.3	449.1	476.5	617.3	414.6	622.6	400.4	354.9	351.9	429.8	0.541912	0.005001	0.54151	0.100021	0.351242	-0.163681	-0.0603159	-0.0980795	-0.138267	0.0633712	0.105132
A0A0N4SVD7	Slco1c1	Solute carrier organic anion transporter family member OS=Mus musculus OX=10090 GN=Slco1c1 PE=1 SV=1	-0.568848	0.00117233	0.00516517	-0.409589	0.00887229	0.0294486	0.159259	0.234357	0.410079	-0.233767	0.0201575	0.056254	-0.307221	0.00470629	0.0327708	-0.0734532	0.404566	0.670295	159.2	96	243.4	120	115.2	100.5	110.5	102.9	120.8	73.3	84.9	93.1	68.6	107.4	67.8	60.1	57.4	60.4	0.48406	0.188391	0.563254	-0.0886859	-0.0215266	-0.360626	0.00465025	-0.128278	0.130566	0.0956046	0.263877
A0A0N4SVF7	Rc3h2	Roquin-2 OS=Mus musculus OX=10090 GN=Rc3h2 PE=1 SV=1	-0.228173	0.280572	0.397122	-0.161034	0.439309	0.564232	0.0671381	0.743874	0.848322	0.117834	0.543563	0.655487	0.354698	0.0881864	0.221654	0.236863	0.235234	0.500857	42.7	49	96.1	53.1	52.6	54.6	44.9	42.2	65.7	41.2	59.6	51.8	51.6	85.4	51.7	56.2	71.8	44.9	-0.283466	0.349144	0.353539	-0.13393	-0.0215266	-0.109843	-0.163603	-0.2832	0.382917	-0.330308	0.158681
A0A0N4SVL0	Eif4g3	Eukaryotic translation initiation factor 4 gamma 3 OS=Mus musculus OX=10090 GN=Eif4g3 PE=1 SV=1	-0.0841853	0.260152	0.374865	-0.0621202	0.398897	0.52538	0.0220651	0.760602	0.857039	0.104917	0.245029	0.366143	0.156699	0.0951904	0.232002	0.051782	0.555443	0.779117	947.1	759.2	1307.6	998	933.7	1032.4	887.2	898.3	897.2	1218.1	1333.9	1466.7	1379.1	2091.4	1440.7	1247.8	1178.2	1529.7	0.0379182	0.152946	-0.0300441	-0.0514988	-0.0215266	-0.0187102	-0.00895512	-0.0211421	0.00455703	-0.179094	-0.0917553
A0A0N4SVL6	Apobec1	C->U-editing enzyme APOBEC-1 (Fragment) OS=Mus musculus OX=10090 GN=Apobec1 PE=1 SV=1	1.24072	8.6512e-08	1.94883e-06	0.420279	0.00082052	0.00470196	-0.820444	3.7303e-06	0.000208579	0.706384	3.04822e-06	7.04553e-05	0.281614	0.00369677	0.0276431	-0.42477	0.000212939	0.0055665	162.7	149.2	261.4	493.4	441.5	468.6	233.8	249.7	225.4	266.4	312	298.8	456.5	685	483.7	288.1	315.8	334	-0.600621	-0.291523	-0.449871	0.834982	0.800691	0.74448	-0.0301763	0.0346196	-0.0856218	-0.245417	-0.0611439
A0A0N4SVS6	Cnbp	Cellular nucleic acid-binding protein OS=Mus musculus OX=10090 GN=Cnbp PE=1 SV=1	-0.0302751	0.911569	0.934955	0.238014	0.391831	0.519501	0.268289	0.336915	0.518165	1.15659	0.00263128	0.0128454	0.332327	0.277227	0.465456	-0.824267	0.0175483	0.111107	13	20.5	24.7	18.7	25.5	15.8	20.5	21.4	21.3	66.2	56.8	124.5	153.4	317.9	149.1	107.3	61.6	96.3	-0.639752	0.451425	-0.247047	-0.280165	0.293347	-0.539381	0.0647446	0.0966065	0.117316	-0.696747	-0.961366
A0A0N4SVT1	Ddx47	Probable ATP-dependent RNA helicase DDX47 (Fragment) OS=Mus musculus OX=10090 GN=Ddx47 PE=1 SV=1	0.00611848	0.957882	0.968666	0.107293	0.364997	0.492835	0.101174	0.391856	0.568979	0.298264	0.0957833	0.180751	0.296261	0.0977308	0.235906	-0.00200339	0.990368	0.994242	23.4	18.8	32.4	27.6	27.6	23.1	22.5	27.3	25.1	22.6	29.6	19.3	27.4	43.4	28.3	20.9	24.2	32.2	-0.0838184	0.0344707	-0.147628	-0.0105987	0.115454	-0.283476	-0.0930178	0.155833	0.0620865	-0.277853	0.0677425
A0A0N4SVU8	Tmem176a	Transmembrane protein 176A (Fragment) OS=Mus musculus OX=10090 GN=Tmem176a PE=1 SV=1	1.10533	0.010667	0.0303096	0.971588	0.0202958	0.0554758	-0.133742	0.711246	0.824357	-0.448371	0.338883	0.463233	0.178046	0.69824	0.817723	0.626418	0.191081	0.450871	19.6	11.9	24.8	48.1	67.9	21.5	33.5	31.3	36	19	31.8	12.7	14.1	28.6	10.5	32.3	21.7	10.8	-0.657949	-0.943776	-0.851757	0.472295	1.09572	-0.705507	0.162743	0.0346196	0.263921	0	0.699349
A0A0N4SVV4	Rarres2	Retinoic acid receptor responder protein 2 OS=Mus musculus OX=10090 GN=Rarres2 PE=1 SV=1	0.476865	0.000776991	0.00367091	0.315436	0.0101916	0.0326804	-0.161429	0.135806	0.28814	0.304927	0.00705265	0.0261239	-0.0194504	0.832874	0.906034	-0.324378	0.00493724	0.0509756	61	51.6	107.1	103	95	113.2	73.2	89.4	85.9	63.8	78.8	68.5	86.6	128.8	81.6	62.8	56.5	63.5	-0.534105	-0.341478	-0.255323	0.056718	0.0661261	0.176846	-0.223687	0.0346196	0.00446979	-0.102548	0.158413
A0A0N4SW28	Gng12	Guanine nucleotide-binding protein subunit gamma OS=Mus musculus OX=10090 GN=Gng12 PE=1 SV=1	-0.196639	0.0160987	0.0425783	0.189876	0.0190662	0.0528995	0.386515	0.000216176	0.0038168	-0.0482697	0.69122	0.780501	0.0662541	0.587005	0.740588	0.114524	0.35507	0.629137	12656.7	9464.8	17983.6	12334.1	11371.8	12438.7	14522.1	13405.5	14212.7	5103	5432	5439.8	5605.4	7565	4508.9	4920.2	5449.2	4397.4	0.0173605	0.032168	-0.00915383	-0.184828	-0.175967	-0.188747	0.263093	0.117543	0.229366	-0.0901378	-0.0436788
A0A0N4SW73	Rab11fip5	Rab11 family-interacting protein 5 OS=Mus musculus OX=10090 GN=Rab11fip5 PE=1 SV=1	-0.198357	0.2054	0.312315	-0.00706794	0.962411	0.975855	0.191289	0.220694	0.394602	-0.181659	0.0737823	0.148101	-0.259365	0.0173962	0.0755568	-0.0777059	0.412138	0.67617	1020.9	604.2	1453.2	871.2	1011.3	821	890.8	811.2	1057.8	898.3	1097.5	1119.1	832.7	1382.9	920.6	767.6	746.9	764.5	0.214029	-0.10865	0.190125	-0.179677	0.161511	-0.281401	0.0647446	-0.100424	0.30998	0	0.245273
A0A0N4SW94	Myadm	Myeloid-associated differentiation marker (Fragment) OS=Mus musculus OX=10090 GN=Myadm PE=1 SV=1	0.377365	0.00180827	0.00729604	0.0354213	0.698846	0.784673	-0.341943	0.00339327	0.0248057	-0.149567	0.292077	0.415123	0.0822003	0.554453	0.714673	0.231767	0.115867	0.344273	403.2	280.1	546.9	576.2	533.8	536.5	361.2	368.3	432.5	251.2	261.9	282.8	221.5	342.1	252.2	301.5	212.6	234.6	-0.083844	-0.175333	-0.177357	0.26629	0.282073	0.147197	-0.195158	-0.197199	0.0620865	-0.00573181	0.010769
A0A0N4SWH3	Dysf	Dysferlin OS=Mus musculus OX=10090 GN=Dysf PE=1 SV=1	0.282353	0.0312429	0.0720974	0.266764	0.039521	0.0911712	-0.0155893	0.892396	0.93519	0.00614922	0.945943	0.965292	-0.0286689	0.752532	0.854026	-0.0348181	0.702126	0.860894	6915.2	4302.5	11756.4	9534.5	8263	9735.1	7968.7	8574.2	7715	4724.6	4794.3	5048.5	4966.4	6915.8	4727.5	3879.2	4654	4065.4	-0.239534	-0.490065	-0.00722561	0.0589121	-0.0215266	0.0728489	0.0124233	0.087956	-0.036913	-0.000885267	-0.0234361
A0A0R3P9C8	Ndufa9	NADH dehydrogenase [ubiquinone] 1 alpha subcomplex subunit 9, mitochondrial OS=Mus musculus OX=10090 GN=Ndufa9 PE=1 SV=1	-0.14739	0.356852	0.478243	-0.315649	0.065894	0.135228	-0.168259	0.296067	0.476279	-0.292762	0.0104505	0.0347673	-0.355653	0.00341998	0.0265113	-0.0628908	0.512777	0.749772	3851	2160.4	7012	4029.9	3586.4	3621.4	2987.5	2964.7	2956.7	2395.7	3155.5	2816.3	2177.2	3421.4	2179.7	1847.1	1922.7	1949.4	0.120057	-0.279813	0.451355	0.0206281	-0.0215266	-0.14967	-0.198853	-0.240031	-0.216462	0.136318	0.49006
A0A0R3P9D0	Plppr3	Phospholipid phosphatase-related protein type 3 OS=Mus musculus OX=10090 GN=Plppr3 PE=1 SV=1	-0.293339	0.00857111	0.0255357	-0.0773781	0.407562	0.533429	0.215961	0.0369552	0.120109	-0.327029	0.0124613	0.0396033	-0.271783	0.0298805	0.107684	0.0552459	0.617034	0.813878	673.1	546.5	1048.1	667.3	611.1	626.2	722.8	599.8	655.2	737.8	1015.4	963.4	702.6	1002.8	727.5	644.5	599.8	722.8	0.056246	0.189712	0.161835	-0.121179	-0.122053	-0.228993	0.206406	-0.0928342	0.0620865	0.0202825	0.43735
A0A0R4IZW5	Cdh1	Cadherin-1 OS=Mus musculus OX=10090 GN=Cdh1 PE=1 SV=1	0.0916584	0.494521	0.608706	0.0245101	0.853375	0.89628	-0.0671483	0.61472	0.756659	0.077164	0.290469	0.413746	-0.097317	0.189745	0.362009	-0.174481	0.0305653	0.157218	227.5	169.4	461.3	317.2	258.4	319.9	236.4	256.1	267.4	199.5	220.2	211.2	209.7	330.7	220.2	160.8	166.7	192.6	-0.166379	-0.157747	0.320165	0.148207	-0.0215266	0.144334	-0.0636314	0.0217208	0.11148	-0.0719381	0.0268088
A0A0R4IZX5	Ncan	Neurocan core protein OS=Mus musculus OX=10090 GN=Ncan PE=1 SV=1	-0.609717	6.72278e-06	7.3531e-05	-0.317195	0.00117515	0.00619564	0.292522	0.00201969	0.0178518	-0.390359	0.000348875	0.00278795	-0.243739	0.00767413	0.0447474	0.14662	0.0725183	0.26399	3060.8	2499.4	4648	2286.8	2185.5	2440.7	2458.8	2641.5	2449.7	2522.3	2867.1	2948.2	2063.2	3080.8	2088.2	1863.5	2073.6	2264.3	0.333315	0.475053	0.402721	-0.252204	-0.191518	-0.174341	0.0647446	0.138023	0.0567372	0.155675	0.296848
A0A0R4IZY0	Thop1	Thimet oligopeptidase OS=Mus musculus OX=10090 GN=Thop1 PE=1 SV=1	-0.142265	0.116648	0.20104	-0.0464938	0.586334	0.692731	0.0957716	0.274029	0.453506	-0.0366676	0.645327	0.742491	0.0353809	0.656835	0.791021	0.0720485	0.373304	0.646557	7904.1	6318.5	10815	7678.1	8012.6	7961.1	7618.8	7263.9	7667.5	15261	15927.8	17358	15246.1	22357.7	16078.6	14530.2	13141.8	16202.2	0.0592123	0.170258	-0.021722	-0.14758	0.0399945	-0.111463	0.053559	-0.0453854	0.0600934	-0.0616975	-0.0436788
A0A0R4IZY6	Prtn3	Myeloblastin OS=Mus musculus OX=10090 GN=Prtn3 PE=1 SV=1	1.45509	1.8017e-07	3.4992e-06	0.536743	0.000785499	0.00452654	-0.918348	1.1164e-05	0.000480386	2.52901	2.48338e-09	3.39982e-07	0.883586	3.54651e-05	0.00140029	-1.64542	1.42572e-07	3.05983e-05	262.3	250.3	413.9	850.3	944	850.5	402.7	414.8	429.8	434.3	597.4	439.2	2594.9	4454.7	2657.1	777.4	792.7	791.1	-0.643838	-0.277332	-0.519068	0.887976	1.16484	0.872214	0.0220342	0.0346196	0.113336	-0.865168	-0.448842
A0A0R4IZY9	Dus3l	tRNA-dihydrouridine(47) synthase [NAD(P)(+)] OS=Mus musculus OX=10090 GN=Dus3l PE=1 SV=1	-0.0404642	0.661805	0.750352	-0.117365	0.220799	0.340458	-0.0769012	0.411896	0.588564	0.106285	0.329865	0.454532	0.0703453	0.513059	0.68237	-0.0359399	0.736108	0.87708	306.9	271.7	475	349	317.3	400.8	286.8	314.3	297.9	622.4	660.4	597.8	628.8	927.9	736.4	537.9	519.2	693.8	-0.0170132	0.241298	0.0798509	0.00350521	-0.00782137	0.187059	-0.0673526	0.0346196	-0.0152277	-0.0147592	0.0270601
A0A0R4IZZ1	Aplp1	Amyloid-like protein 1 OS=Mus musculus OX=10090 GN=Aplp1 PE=1 SV=1	0.0249381	0.836251	0.88363	-0.0901001	0.46126	0.584485	-0.115038	0.351128	0.532107	-0.240692	0.0335178	0.0820364	-0.161525	0.128783	0.281459	0.0791668	0.435398	0.693433	3082.6	1718	4538.6	3328.6	3096.6	2993.8	2479.5	2733.8	2544.3	1734.5	1699.4	2097.8	1650.2	2098.1	1517.8	1468	1433.9	1430.3	0.0595303	-0.349822	0.0843351	0.00535811	0.0271806	-0.163681	-0.207184	-0.0964505	-0.172623	0.071879	-0.0012942
A0A0R4J007	Pald1	Paladin OS=Mus musculus OX=10090 GN=Pald1 PE=1 SV=1	0.160969	0.389815	0.511731	0.642815	0.00511186	0.0192022	0.481846	0.0230486	0.0884763	0.124422	0.263373	0.387193	0.211574	0.0719231	0.193741	0.0871522	0.425639	0.686719	5042.9	2430.6	4732.7	4465.2	5267.6	4201.5	6270.8	5805.9	5248.5	1829.5	2258.5	2025.9	2332.6	3128.8	2082.7	1942.7	2288	1992	0.0173605	-0.601516	-0.607525	-0.323108	0.0413656	-0.42703	0.37914	0.237886	0.119738	-0.187006	0.0732311
A0A0R4J008	Hdac2	Histone deacetylase 2 OS=Mus musculus OX=10090 GN=Hdac2 PE=1 SV=1	0.0997401	0.211205	0.318877	-0.124823	0.125725	0.219981	-0.224563	0.013433	0.0607487	0.301274	0.00924519	0.0317117	0.0865226	0.375264	0.562975	-0.214752	0.044448	0.196435	508.9	411.2	699.9	643.1	567.8	601.6	456.6	466.5	459	933.2	1078.4	972.8	1128	1692.9	1344.7	855.7	896.3	1041	0.0173605	0.143883	-0.0561678	0.190081	0.136474	0.0777411	-0.0917067	-0.0908855	-0.0868015	-0.157712	0.00724355
A0A0R4J023	Auh	Methylglutaconyl-CoA hydratase, mitochondrial OS=Mus musculus OX=10090 GN=Auh PE=1 SV=1	-0.396561	0.000692666	0.00335411	-0.397311	0.000683378	0.00406519	-0.000750254	0.992817	0.996685	-0.624724	1.65207e-05	0.000266252	-0.601851	2.26642e-05	0.00101985	0.0228736	0.780221	0.89937	2551.8	2161.8	3772.7	2184.9	2165.6	2350.5	2033.2	1891.1	2050.3	6539.3	6805.5	7417.3	4230.7	6366	4686.9	3915.1	3638.6	4515.9	0.254109	0.448892	0.284896	-0.134779	-0.0215266	-0.0454804	-0.0262701	-0.160922	-0.0168453	0.480502	0.494388
A0A0R4J025	Rcbtb1	RCC1 and BTB domain-containing protein 1 OS=Mus musculus OX=10090 GN=Rcbtb1 PE=1 SV=1	-0.369245	0.000403409	0.00216174	-0.201634	0.0170627	0.0485443	0.167611	0.0387881	0.124474	-0.0266943	0.774116	0.845025	0.00737275	0.936693	0.964522	0.0340671	0.714547	0.866871	928.6	674.3	1283.8	822.9	732.8	754	791.2	754.9	765.8	374	350.2	457.6	375	546.7	387.7	330.1	342.8	366.4	0.29545	0.267848	0.229447	-0.0438301	-0.0850748	-0.186084	0.111819	0.0139375	0.0620865	0	-0.138538
A0A0R4J034	Pdxdc1	Pyridoxal-dependent decarboxylase domain-containing protein 1 OS=Mus musculus OX=10090 GN=Pdxdc1 PE=1 SV=1	-0.0869736	0.273609	0.389113	-0.200599	0.0237696	0.0621156	-0.113625	0.161351	0.321627	0.257112	0.0465491	0.104369	0.153143	0.205305	0.381694	-0.103969	0.379062	0.651339	1065.6	881	1615.1	1112.8	1101.3	1258.6	953	977	928.6	1632.2	1818.5	1890.9	1928.8	3126.6	2226.9	1693.9	1446	2146.4	0.0173605	0.176973	0.0840231	-0.0850512	0.0260149	0.0764726	-0.0963733	-0.0906159	-0.13645	-0.212255	-0.100003
A0A0R4J036	Nefm	Neurofilament medium polypeptide OS=Mus musculus OX=10090 GN=Nefm PE=1 SV=1	-0.231932	0.0687707	0.132953	-0.253115	0.0503369	0.109679	-0.0211828	0.855626	0.913638	-0.617065	7.96945e-05	0.000910468	-0.678818	3.65157e-05	0.00141839	-0.0617524	0.531575	0.76398	19697.8	17202.7	32510.7	19052.9	21609.2	20135.9	17455.4	16280.2	19818.5	78795.7	81739.7	96859.5	56762.2	85121.9	50167.4	49398.1	43055.4	48709.8	0.0173605	0.256026	0.206946	-0.195603	0.112085	-0.131946	-0.109616	-0.240296	0.0708998	0.473186	0.482428
A0A0R4J039	Hrg	Histidine-rich glycoprotein OS=Mus musculus OX=10090 GN=Hrg PE=1 SV=1	2.07798	1.03323e-09	8.24975e-08	0.617209	6.2957e-05	0.000659488	-1.46077	2.92777e-08	1.50278e-05	3.0075	3.77026e-09	4.36985e-07	0.775443	0.000538614	0.00860107	-2.23206	6.29338e-08	1.80897e-05	303.7	252.1	444.6	1390.8	1426.8	1573.8	423	496.9	505.8	537.9	496.3	486.8	3260.2	6647	4372	719.4	628.2	982.5	-0.692948	-0.527534	-0.676382	1.33731	1.50023	1.49954	-0.167553	0.0346196	0.087698	-0.419456	-0.57926
A0A0R4J049	Prmt5	Protein arginine N-methyltransferase 5 OS=Mus musculus OX=10090 GN=Prmt5 PE=1 SV=1	-0.0405025	0.579214	0.681997	0.0536831	0.465072	0.588257	0.0941856	0.212581	0.385288	0.10706	0.254144	0.376242	-0.0331426	0.715583	0.828983	-0.140203	0.144407	0.385478	1396.1	1136.6	2070.9	1582	1496	1555.8	1453.3	1444.4	1514.7	2056.8	1972.4	2457.5	2345.9	3206.8	2321.1	1799.1	1714.3	2055.5	-0.0823474	0.0550399	-0.0467867	-0.0669401	-0.0215266	-0.107135	0.022967	-0.0160202	0.0800084	0	-0.104128
A0A0R4J050	Acy1	Aminoacylase-1 OS=Mus musculus OX=10090 GN=Acy1 PE=1 SV=1	-0.324954	0.00735429	0.0226426	-0.00645159	0.947956	0.966243	0.318502	0.00821964	0.0437529	-0.0930169	0.308014	0.431967	0.0144785	0.870459	0.9293	0.107495	0.242938	0.510752	7784	5849.9	9431.7	6708.7	6416.9	6187.3	7549.3	6885.2	7055	7230.1	8601.9	8949.3	7688	11057.1	7564.5	7163	6587.8	8280.9	0.194374	0.216339	-0.0619151	-0.185045	-0.123149	-0.31787	0.197589	0.0346196	0.097234	-0.0885927	0.118368
A0A0R4J065	Atg4b	Cysteine protease OS=Mus musculus OX=10090 GN=Atg4b PE=1 SV=1	-0.178445	0.132347	0.222052	-0.325458	0.013836	0.0416355	-0.147013	0.206581	0.378424	-0.266694	0.0139115	0.0428681	-0.184123	0.066502	0.183411	0.0825718	0.376635	0.649248	215.1	205.6	297	221.8	205.9	241.9	179.8	179.1	179.4	584.1	519.3	585.6	455.7	648.4	484	400.2	405.4	508.6	0.0804242	0.449322	0.0125847	-0.040264	-0.0215266	0.0687857	-0.130806	-0.166559	-0.136677	0.199684	-0.013642
A0A0R4J069	Scly	Selenocysteine lyase OS=Mus musculus OX=10090 GN=Scly PE=1 SV=1	0.0957422	0.367766	0.490218	0.0246169	0.813163	0.866586	-0.0711253	0.499324	0.661409	0.161279	0.135611	0.235387	-0.0537477	0.599853	0.751228	-0.215026	0.0559508	0.225751	364.8	343.4	529.2	463	415.9	512.1	396	387.5	393.5	748.5	748.1	753.5	846.3	1103.9	885.4	587.5	571.1	766.1	-0.101034	0.245815	-0.0976218	0.0779322	0.0492096	0.207244	0.0647446	0.0033155	0.0529497	-0.0096052	-0.0540552
A0A0R4J072	Slamf9	SLAM family member 9 OS=Mus musculus OX=10090 GN=Slamf9 PE=4 SV=1	0.555816	3.54808e-05	0.000294077	0.892102	5.61532e-07	1.64701e-05	0.336287	0.00158469	0.0153218	0.117476	0.445022	0.566305	0.37129	0.0311857	0.11034	0.253814	0.117041	0.345686	85.5	68.1	134.1	137.6	136.3	161.2	158.5	170.1	160.2	89	95.3	87.6	92.3	138.8	103.8	110	118.7	83.9	-0.669124	-0.563328	-0.553106	-0.14758	-0.0352215	0.06469	0.268747	0.340522	0.28148	-0.0986709	-0.0436788
A0A0R4J078	Ubxn4	UBX domain-containing protein 4 OS=Mus musculus OX=10090 GN=Ubxn4 PE=1 SV=1	0.252045	0.121442	0.207436	-0.0403729	0.791466	0.851418	-0.292418	0.0781306	0.198883	0.181766	0.168886	0.277715	0.0215049	0.864035	0.92519	-0.160262	0.220156	0.484992	103.4	76.4	202	163.8	115.8	173.2	97.7	117.4	110.7	106.1	83.1	93.9	98.1	148.2	116.5	71.5	88.7	93	-0.146039	-0.148565	0.286786	0.352721	-0.0215266	0.417122	-0.18046	0.0544168	-0.00289354	0.176228	-0.219955
A0A0R4J083	Acadl	Long-chain-specific acyl-CoA dehydrogenase, mitochondrial OS=Mus musculus OX=10090 GN=Acadl PE=1 SV=1	-0.168925	0.0629337	0.123736	-0.27351	0.0070543	0.0245602	-0.104586	0.223691	0.398968	-0.334672	0.000518389	0.00373266	-0.367788	0.000256626	0.00532981	-0.0331162	0.626324	0.816567	3233.4	2760.4	4583.8	3268.2	3195.3	3361	2751	2676.6	2722.6	9136.5	8949.9	9712	7425.4	10402.7	7186.4	6032.8	6070.2	6876.2	0.0344611	0.240351	0.00465833	-0.115035	-0.0215266	-0.0907421	-0.151251	-0.22093	-0.16888	0.299173	0.225724
A0A0R4J086	Olfml3	Olfactomedin-like protein 3 OS=Mus musculus OX=10090 GN=Olfml3 PE=1 SV=1	0.577351	0.000556609	0.00282073	0.334917	0.0157378	0.0456936	-0.242434	0.0614518	0.168869	0.460864	0.00211594	0.0108453	0.306921	0.0206133	0.0844031	-0.153943	0.197195	0.459095	204.1	150.1	272.2	330.1	360.7	283.6	255	237.1	239.5	211.6	237.1	178.3	300.6	410	265.3	220.8	223.1	234.2	-0.303861	-0.313148	-0.421765	0.224826	0.478776	-0.010321	0.0647446	-0.070382	-0.0283851	-0.146401	-0.0259242
A0A0R4J087	Slc6a17	Transporter OS=Mus musculus OX=10090 GN=Slc6a17 PE=1 SV=1	-0.0930417	0.479943	0.596072	-0.489226	0.00331191	0.0138047	-0.396185	0.0110806	0.0531543	-0.127518	0.129056	0.22647	-0.131233	0.119508	0.26777	-0.00371474	0.962446	0.981178	1578	955.9	2596.4	1758.3	1462.5	1529.9	1100	1171.9	950.6	958.5	966.7	1003	908.3	1356.7	811	799.4	766.8	786.2	0.127021	-0.16208	0.312142	0.118165	-0.0215266	-0.0986805	-0.346189	-0.284968	-0.55944	0.0776096	0.0462206
A0A0R4J092	Manba	Beta-mannosidase OS=Mus musculus OX=10090 GN=Manba PE=1 SV=1	0.0260433	0.774081	0.836977	-0.0268429	0.767373	0.835433	-0.0528862	0.562627	0.715455	0.407145	0.00011752	0.00122037	0.297863	0.00119086	0.0140477	-0.109282	0.129306	0.366401	485.2	418.5	776.2	592.8	509.8	671.1	506	502.8	507	463.2	490.4	511.5	628.6	930.7	649.2	518.3	525.7	539.7	-0.0460457	0.174667	0.0985083	0.0779801	-0.013581	0.240861	0.0618962	0.0226185	0.0620865	-0.182604	-0.14396
A0A0R4J094	Fahd2a	Fumarylacetoacetate hydrolase domain-containing 2A OS=Mus musculus OX=10090 GN=Fahd2a PE=1 SV=1	-0.222766	0.0602978	0.120061	-0.287887	0.0211192	0.057075	-0.0651218	0.548792	0.704876	-0.434543	0.000742949	0.00496636	-0.314087	0.00602778	0.0383324	0.120456	0.210776	0.473495	1048.5	989.5	1568	1023.9	1039.1	1172.8	868.9	910.6	977.8	3238.3	3214	3797.6	2415.3	3519.6	2640.5	2350.4	2163.2	2756.1	0.0516125	0.402122	0.0989164	-0.14758	-0.00026694	0.0322009	-0.172068	-0.134566	-0.00437702	0.232608	0.178063
A0A0R4J0A6	Slc17a6	Vesicular glutamate transporter 2 OS=Mus musculus OX=10090 GN=Slc17a6 PE=1 SV=1	-0.251325	0.0335752	0.0762311	-0.630629	0.000113476	0.00104544	-0.379304	0.00408956	0.0282573	-0.236269	0.00743915	0.0271368	-0.316857	0.00119597	0.0140477	-0.0805882	0.278364	0.552575	3176.4	1847.2	4534.3	2816.6	2437.2	2801.3	1827.8	1980.9	1713.4	1660.6	1640.2	1864.2	1468.5	2161.7	1371.9	1160.5	1222.3	1261.8	0.399528	0.0515409	0.379721	0.0611505	-0.0215266	0.0371906	-0.350372	-0.264449	-0.446276	0.177361	0.11585
A0A0R4J0A9	Lrp6	Low-density lipoprotein receptor-related protein OS=Mus musculus OX=10090 GN=Lrp6 PE=1 SV=1	0.225068	0.0100767	0.0290692	0.108896	0.155239	0.259612	-0.116172	0.132111	0.282629	0.00601404	0.945639	0.965251	0.109174	0.233578	0.416086	0.103159	0.258491	0.527553	267.7	190.4	390	351.9	301.9	364.2	264.8	293.7	277.4	249	301.8	267.4	268.6	411.3	258.2	233.7	248.5	295.8	-0.116366	-0.173884	-0.106804	0.113243	0.0182009	0.146706	-0.0846955	0.0346196	-0.020289	-0.102854	0.130915
A0A0R4J0B2	Plbd1	Phospholipase B-like OS=Mus musculus OX=10090 GN=Plbd1 PE=1 SV=1	2.02449	1.66844e-08	5.40064e-07	1.48611	2.98025e-07	1.09765e-05	-0.538382	0.00129971	0.0134191	1.96028	2.225e-09	3.37238e-07	1.19567	2.32855e-07	6.19739e-05	-0.764609	1.26898e-05	0.000680512	102	95.9	201.5	546.5	484.8	610.7	305	341.5	360	179.1	203.8	174	687.9	1030.1	740.4	325.3	398	401.6	-1.72596	-1.38086	-1.27704	0.530756	0.483977	0.674897	-0.0983317	0.0346196	0.138198	-1.152	-1.00929
A0A0R4J0B4	Cmas	N-acylneuraminate cytidylyltransferase OS=Mus musculus OX=10090 GN=Cmas PE=1 SV=1	-0.0962514	0.235286	0.347037	-0.057307	0.469141	0.591862	0.0389444	0.62015	0.758849	0.00389996	0.966366	0.979036	-0.00451812	0.961039	0.978746	-0.00841808	0.927492	0.96725	1660.4	1433.8	2552.8	1823.9	1782.6	1865.2	1659.8	1681.9	1672.3	3796.2	3495.1	4257.5	3959.1	5144.4	3919.8	3216.4	3162.7	3747.7	-0.00120062	0.221177	0.0860542	-0.0306449	0.0623645	-0.0144429	0.0456621	0.0346196	0.0538282	0	-0.162901
A0A0R4J0B5	BC017158	cDNA sequence BC017158 OS=Mus musculus OX=10090 GN=BC017158 PE=4 SV=1	0.0949884	0.594936	0.695178	-0.338119	0.0796804	0.156187	-0.433107	0.0317056	0.10896	-0.133787	0.102544	0.189872	-0.293259	0.00287584	0.0239217	-0.159472	0.057991	0.231128	2903.9	1529.8	5283.9	3614.7	3006.4	3207.9	2153.3	2343.1	1993.1	1534.4	1538.6	1547	1438.7	2074.1	1299.1	1104.7	1109.8	1102.9	0.0173605	-0.473223	0.347677	0.168305	0.0285186	-0.0200439	-0.366698	-0.274954	-0.480891	0.0929088	0.0531736
A0A0R4J0B6	Abcg2	Broad substrate-specificity ATP-binding cassette transporter ABCG2 OS=Mus musculus OX=10090 GN=Abcg2 PE=1 SV=1	-0.0149555	0.869486	0.906314	0.143089	0.138429	0.237695	0.158044	0.105787	0.243571	-0.0175691	0.866639	0.911712	-0.121049	0.263018	0.450011	-0.10348	0.334418	0.609313	2298.1	1511.4	3334.9	2445.7	2183.7	2562.8	2484.1	2557.6	2124.5	938.6	1095.9	1038.8	1089.8	1414.9	936.6	782.4	910.9	794.1	-0.0724454	-0.242937	-0.0685383	-0.14758	-0.184999	-0.0962078	0.0872204	0.0991628	-0.141038	0	0.179855
A0A0R4J0D3	Stt3b	Dolichyl-diphosphooligosaccharide--protein glycosyltransferase subunit STT3B OS=Mus musculus OX=10090 GN=Stt3b PE=1 SV=1	0.535343	0.00674359	0.0209963	0.00829767	0.958727	0.973356	-0.527045	0.00736318	0.0406077	0.211474	0.057858	0.123667	-0.146595	0.167921	0.334818	-0.358069	0.00474581	0.0498286	3940.9	2047	6575.2	6375.2	5507.8	5605.3	3606.8	3809.1	3399.2	2559.1	2593.2	2472.7	3002.2	4331.4	2746.1	1968	2230.9	1877.2	0.0173605	-0.493589	0.222575	0.546366	0.461424	0.344585	-0.0630611	-0.0144554	-0.151243	0	-0.0245818
A0A0R4J0D5	Mon1a	Vacuolar fusion protein MON1 homolog A OS=Mus musculus OX=10090 GN=Mon1a PE=1 SV=1	0.223492	0.0180685	0.0466715	0.128555	0.134494	0.232325	-0.0949371	0.256504	0.436372	-0.0925719	0.347742	0.472199	-0.154179	0.132212	0.286081	-0.0616071	0.526679	0.759678	131.3	98.6	204.4	179.2	174.9	163.8	140	148.4	144	131.8	155.6	156.3	138.5	185.6	144.2	121.2	113.6	115.1	-0.159264	-0.138406	-0.0540303	0.1245	0.215513	-0.021237	-0.0193197	0.0346196	0.0186642	-0.0715356	0.124277
A0A0R4J0F5	Crlf2	Cytokine receptor-like factor 2 OS=Mus musculus OX=10090 GN=Crlf2 PE=1 SV=1	0.664397	4.22261e-06	4.98254e-05	0.690063	3.02063e-06	6.13074e-05	0.0256657	0.73055	0.837805	0.127308	0.212694	0.329969	0.0714187	0.472064	0.646267	-0.055889	0.571562	0.788036	140.5	109.2	217.9	245.8	246.1	268.2	239.5	228.4	222.1	133.4	141.7	155.2	164.6	222.7	146.2	135.9	137.7	123.9	-0.683632	-0.613164	-0.583831	-0.0416573	0.0861554	0.0680653	0.133208	0.0346196	0.0217332	-0.0870811	-0.0436788
A0A0R4J0G0	Pck2	Phosphoenolpyruvate carboxykinase [GTP], mitochondrial OS=Mus musculus OX=10090 GN=Pck2 PE=1 SV=1	-0.070478	0.45196	0.57077	-0.183706	0.0691527	0.140218	-0.113228	0.237459	0.413568	-0.11226	0.148504	0.251599	-0.167446	0.0419485	0.133679	-0.0551855	0.458797	0.711002	655.5	592.4	1057.1	730	727	814.3	601.5	613.3	657.2	1375.6	1446	1408	1262	1843.3	1336.4	1021.3	1056.7	1248.1	0.0136238	0.301665	0.169773	0.00398443	0.124096	0.145547	-0.0630231	-0.0651199	0.0620865	0.0417091	0.0700369
A0A0R4J0G4	Ranbp10	Ran-binding protein 10 OS=Mus musculus OX=10090 GN=Ranbp10 PE=1 SV=1	0.0244424	0.779857	0.840944	-0.0215054	0.805655	0.861267	-0.0459478	0.601199	0.746152	0.025387	0.801432	0.865471	-0.0253658	0.801594	0.88838	-0.0507528	0.616892	0.813878	318	226.7	498.4	376.9	361.4	338.3	296.5	312.4	321	283.7	314.5	362.3	316.6	466.3	323.6	253.8	248	331.9	0.00381394	-0.0503635	0.118796	0.0840289	0.149497	-0.0879514	-0.0497966	-0.00455922	0.0620865	-0.158295	-0.05328
A0A0R4J0G6	Qpct	Glutaminyl-peptide cyclotransferase OS=Mus musculus OX=10090 GN=Qpct PE=1 SV=1	-0.0345345	0.654058	0.744269	-0.430305	0.000202818	0.00164312	-0.395771	0.000382063	0.00565239	0.0319544	0.665015	0.759263	-0.00416948	0.954721	0.974798	-0.0361238	0.624968	0.816247	998.7	702.5	1532.1	1153.5	951.9	1110.6	723.6	711.7	738.2	615.9	587.4	639.9	636.3	904.4	602.7	526.5	547.7	542.2	0.0866018	0.0131136	0.170694	0.129557	-0.0215266	0.0587761	-0.330873	-0.384921	-0.304712	0.0312561	-0.0807756
A0A0R4J0I1	Serpina3k	Serine protease inhibitor A3K OS=Mus musculus OX=10090 GN=Serpina3k PE=1 SV=1	1.73623	1.6368e-08	5.3222e-07	0.0963444	0.373571	0.501157	-1.63988	2.80211e-08	1.50278e-05	2.47539	9.44184e-10	2.73932e-07	0.593117	0.000316955	0.0061392	-1.88227	1.28075e-08	8.70888e-06	3033.2	2761.7	4390.7	11396.6	11938.8	12185.1	3153.3	3726.8	3309.2	5022.4	4586.2	4504.4	25948.9	36173.4	26650.1	5511.9	5639.8	7805.2	-0.279736	0.0190446	-0.279421	1.46501	1.65812	1.54543	-0.17633	0.0346196	-0.109368	-0.167267	-0.342024
A0A0R4J0I8	Bace2	Beta-secretase 2 OS=Mus musculus OX=10090 GN=Bace2 PE=1 SV=1	0.344555	0.00288321	0.0105439	0.384458	0.0014115	0.00708313	0.039903	0.657463	0.787028	0.152799	0.0596675	0.12657	0.110248	0.156027	0.318798	-0.0425518	0.566451	0.785647	532.8	406.3	854.3	772.2	677.6	882	746.1	719.1	663.5	459.1	446.9	476	499.9	704.3	534.3	414.8	432.7	466.2	-0.415238	-0.372222	-0.267384	-0.0447974	-0.107285	0.130905	0.117921	0.0346196	-0.0540095	-0.0221406	-0.104676
A0A0R4J0I9	Lrp1	Prolow-density lipoprotein receptor-related protein 1 OS=Mus musculus OX=10090 GN=Lrp1 PE=1 SV=1	0.460235	0.0131	0.0359162	0.312109	0.0678738	0.13817	-0.148126	0.353348	0.533773	0.097576	0.336683	0.460927	-0.0972632	0.338161	0.527578	-0.194839	0.0719949	0.263688	82375.4	41490.1	122721	116486	110811	103139	90486.6	95525.6	80356.9	43018.6	46891.7	44500.2	49716.7	70865.8	43752.7	36637.3	39683.5	34360	-0.196313	-0.751695	-0.154516	0.138618	0.192614	-0.053052	-0.0134387	0.0346196	-0.187379	-0.0244115	0.0562818
A0A0R4J0J1	Cpne9	Copine-9 OS=Mus musculus OX=10090 GN=Cpne9 PE=1 SV=1	-0.0558003	0.663601	0.75144	-0.53943	0.00157295	0.00771026	-0.48363	0.00318172	0.0239412	0.205616	0.0357839	0.0859407	-0.126039	0.167283	0.33394	-0.331655	0.00298276	0.0363907	882.1	517.4	1465.6	936.8	852.5	909.1	552.8	632.9	538.9	429.7	499	463.3	541	778	507.4	354.2	399.5	368	0.0666029	-0.268994	0.265785	-0.0115383	-0.0215266	-0.0709421	-0.560198	-0.395103	-0.599596	-0.108617	0.0634144
A0A0R4J0J8	Specc1l	Cytospin-A OS=Mus musculus OX=10090 GN=Specc1l PE=1 SV=1	-0.202253	0.0575227	0.11556	-0.0946907	0.337886	0.465054	0.107562	0.279606	0.460271	-0.317313	0.0414573	0.0956379	-0.20475	0.161599	0.326102	0.112563	0.424942	0.686214	171.3	124.4	218.2	164.2	157.3	144.1	140.2	148.9	158.3	152	180.9	234.2	146	208.1	153.6	145.7	122.1	161.1	0.140367	0.112893	-0.043802	-0.0856441	-0.0215266	-0.29013	-0.101288	-0.0445553	0.0712291	-0.0151069	0.192335
A0A0R4J0K5	Cd84	SLAM family member 5 OS=Mus musculus OX=10090 GN=Cd84 PE=1 SV=1	1.72891	2.63638e-09	1.57875e-07	1.619	4.92466e-09	5.99807e-07	-0.109909	0.2251	0.400091	0.482074	0.000388668	0.0030227	0.216852	0.0394628	0.129194	-0.265222	0.016067	0.105299	501.5	388.1	740.1	1807.9	1945.2	1818.5	1587.3	1583.9	1436.9	601.1	664.7	645.9	976	1229.7	821.4	640.2	674	639.6	-1.6418	-1.57756	-1.61362	0.0432541	0.274911	0.0355864	0.0678382	0.0346196	-0.0784351	-0.145098	-0.0436788
A0A0R4J0K8	Rnf139	E3 ubiquitin-protein ligase RNF139 OS=Mus musculus OX=10090 GN=Rnf139 PE=1 SV=1	0.209775	0.2673	0.382704	-0.263461	0.171073	0.280797	-0.473236	0.0246562	0.0925487	-0.033799	0.689428	0.779075	-0.121212	0.171346	0.339481	-0.0874133	0.312597	0.587888	384	222	647.9	539.2	485.4	397.9	266.2	368.4	281.8	290.8	355.4	320.5	323.7	440	303.9	242.6	255	283.5	0.0173605	-0.339121	0.23873	0.342135	0.316541	-0.112382	-0.463851	-0.0252136	-0.384348	-0.0635694	0.182168
A0A0R4J0P1	Acad8	Isobutyryl-CoA dehydrogenase, mitochondrial OS=Mus musculus OX=10090 GN=Acad8 PE=1 SV=1	-0.143517	0.0612304	0.121588	-0.232188	0.00678048	0.0238145	-0.0886706	0.221241	0.395285	-0.163183	0.0628556	0.131302	-0.0538575	0.50453	0.675149	0.109325	0.19064	0.450501	1011.5	724.2	1417.4	1000.7	913.2	1027.6	823.5	871.4	772.6	951.9	1060.4	1091.6	896.7	1309	937.3	884.2	879.6	862.9	0.164854	0.116883	0.11831	-0.0155728	-0.0215266	0.00659477	-0.0844176	-0.0329761	-0.179123	0.0222991	0.134347
A0A0R4J0P5	Pstpip1	Proline-serine-threonine phosphatase-interacting protein 1 OS=Mus musculus OX=10090 GN=Pstpip1 PE=1 SV=1	0.633949	1.9397e-05	0.000177337	0.680266	1.06179e-05	0.000161997	0.0463177	0.586802	0.734499	0.823506	3.82582e-05	0.000510062	0.447775	0.00334508	0.0262134	-0.375731	0.00925175	0.076948	490.4	394.4	830.6	910.4	842.2	954.4	780.6	825.9	887.3	520.3	658.2	581.9	1017.6	1402.5	1084.9	658.5	790.2	662	-0.742834	-0.623069	-0.515934	-0.0152329	-0.00151762	0.0367589	-0.0248258	0.0264329	0.157355	-0.347488	-0.051984
A0A0R4J0P6	Parn	Poly(A)-specific ribonuclease PARN OS=Mus musculus OX=10090 GN=Parn PE=1 SV=1	-0.0285935	0.69512	0.776149	-0.00445428	0.951121	0.968526	0.0241392	0.740452	0.845525	0.172267	0.266184	0.390177	0.46313	0.0102927	0.0538255	0.290863	0.0751834	0.269547	238	193.4	364.1	272.2	242.6	291.5	240.6	241.5	247.3	328	379.8	347.3	307.2	682	414.2	374.4	394.4	522.9	-0.0102575	0.124434	0.0698208	0.018508	-0.0215266	0.101235	0.0528017	0.0280633	0.0897692	-0.211544	-0.0436788
A0A0R4J0Q5	Lmnb2	Lamin-B2 OS=Mus musculus OX=10090 GN=Lmnb2 PE=1 SV=1	-0.0380041	0.849253	0.892478	-0.123692	0.539878	0.654227	-0.0856874	0.669472	0.794097	-0.156794	0.197378	0.312551	-0.337441	0.0142546	0.0661286	-0.180647	0.142826	0.384287	434.1	364.5	549	491.6	450.9	441.4	316.8	331.9	552.8	867.3	900.8	1097.3	903.1	1054.8	910.6	637.4	632.2	718.5	-0.00669873	0.175258	-0.201215	0.00781873	0.00919426	-0.163681	-0.41377	-0.376718	0.386757	-0.0546757	-0.0436788
A0A0R4J0Q6	Trim56	E3 ubiquitin-protein ligase TRIM56 OS=Mus musculus OX=10090 GN=Trim56 PE=1 SV=1	-0.576067	0.00363988	0.0127467	-0.208748	0.198975	0.314734	0.367319	0.0363656	0.118892	0.182824	0.0260267	0.067936	0.0369161	0.60832	0.755436	-0.145908	0.0635705	0.244842	398.5	248	417.5	270.9	265.2	211.3	314.5	258.9	284.1	170.1	182.8	189.7	203.7	292.9	202.7	165.3	158.8	165.3	0.57418	0.324005	0.108081	-0.14758	-0.0522062	-0.522149	0.280044	-0.0307458	0.130725	-0.103883	-0.0436788
A0A0R4J0Q7	Lingo4	Leucine-rich repeat and immunoglobulin-like domain-containing-NOGO receptor-interacting protein 4 OS=Mus musculus OX=10090 GN=Lingo4 PE=4 SV=1	-0.0177084	0.85535	0.896521	-0.284274	0.0136207	0.0410907	-0.266566	0.0186904	0.0766086	0.0525275	0.635963	0.734495	-0.0669416	0.547826	0.709433	-0.119469	0.293162	0.569061	58	36.1	80.6	59.3	56.1	59.6	44.9	46.9	38.4	55.6	69.6	59.9	60.8	90.6	65.8	46.9	46.5	63	0.0654126	-0.184577	0.00684468	-0.0675482	-0.0215266	-0.0763697	-0.256541	-0.223793	-0.484808	-0.128986	0.151337
A0A0R4J0R1	Vamp8	Vesicle-associated membrane protein 8 OS=Mus musculus OX=10090 GN=Vamp8 PE=1 SV=1	1.40205	2.24786e-05	0.00020066	1.45828	1.61078e-05	0.000226633	0.0562248	0.768156	0.861553	0.0308704	0.915978	0.946809	-0.0136452	0.962797	0.97998	-0.0445155	0.879119	0.94202	1046.3	671.6	1408.7	3103.1	3456.4	2076.5	2501.7	2503.4	2837.8	902.7	1437.8	789.4	1142.7	1384.3	968.2	788	1315.9	654.3	-1.24025	-1.44581	-1.34448	0.163222	0.444835	-0.432436	0.0647446	0.0355997	0.243951	-0.101058	0.526807
A0A0R4J0R3	Isg20l2	Interferon-stimulated 20 kDa exonuclease-like 2 OS=Mus musculus OX=10090 GN=Isg20l2 PE=1 SV=1	0.285424	0.0372097	0.082451	-0.0417121	0.732013	0.810765	-0.327136	0.0204719	0.0812321	0.744937	1.39902e-05	0.000234892	0.190214	0.0694039	0.188701	-0.554723	0.000157316	0.00438168	89.4	68.7	159.5	129.6	116.4	143.3	77.5	99.6	100.7	96.7	80.9	98.4	158.5	216.1	148.3	86.4	95.9	94	-0.154356	-0.100256	0.147558	0.216422	0.187501	0.345294	-0.313051	0.0187736	0.0620865	0	-0.301055
A0A0R4J0R4	Nat8l	N-acetylaspartate synthetase OS=Mus musculus OX=10090 GN=Nat8l PE=1 SV=1	-0.161057	0.40082	0.523024	-0.524246	0.0174134	0.0493424	-0.363189	0.0765197	0.195823	-0.293168	0.00685963	0.0255936	-0.447711	0.000428093	0.00751697	-0.154543	0.102838	0.321583	2886.3	1464.1	5412.8	2897.6	2508.7	2744	1923.4	1907.6	1813.6	1146.4	1245	1248.7	962.6	1535.5	918.8	711.8	856.6	784.9	0.219642	-0.3255	0.593501	0.0603389	-0.0215266	-0.0343407	-0.318537	-0.360562	-0.405997	0.252102	0.327459
A0A0R4J0S2	Igfals	Insulin-like growth factor-binding protein complex acid labile subunit OS=Mus musculus OX=10090 GN=Igfals PE=1 SV=1	-0.123443	0.5186	0.629929	-0.184606	0.340802	0.467818	-0.0611631	0.747047	0.850353	0.220141	0.046955	0.105148	0.0459882	0.645281	0.783276	-0.174153	0.103083	0.322066	29.7	32.3	37	29.1	32.4	35.5	31.6	24.8	26.7	34.5	35	38	37.8	64.5	41.7	34.8	28	35.3	-0.0721012	0.483035	-0.288334	-0.266485	0.0145426	0.0042132	0.0647446	-0.314965	-0.180998	-0.0330718	-0.055992
A0A0R4J0S4	Llgl1	Lethal(2) giant larvae protein homolog 1 OS=Mus musculus OX=10090 GN=Llgl1 PE=1 SV=1	-0.418229	0.00106583	0.00478444	-0.10733	0.266674	0.390687	0.310899	0.00688541	0.0390397	-0.194768	0.0135848	0.0421093	-0.0406176	0.545131	0.707556	0.154151	0.0392911	0.18358	6024.2	4373	7135.6	4865.7	4341.8	4545.5	5206.7	5234.2	4775	4293.4	4715.5	4785.1	4035.9	5718.6	3924.7	3751.6	3834.7	4216	0.325483	0.297401	0.036453	-0.14758	-0.185881	-0.26189	0.162467	0.139941	0.0349399	0.0262457	0.117857
A0A0R4J0S6	Magi1	Membrane-associated guanylate kinase, WW and PDZ domain-containing protein 1 OS=Mus musculus OX=10090 GN=Magi1 PE=1 SV=1	-0.258065	0.0325088	0.0743739	-0.325245	0.0108544	0.0343308	-0.0671801	0.531609	0.688935	-0.16833	0.193844	0.308382	-0.101194	0.421602	0.602792	0.0671363	0.590355	0.799932	23.7	23.1	37.6	25.7	22.3	25.6	20.7	19.8	22.1	33.4	39.6	40.2	30.6	44.7	38.4	33.2	27.2	32.5	0.0543547	0.451425	0.186905	0.00629595	-0.0723758	-0.0154303	-0.0935175	-0.187773	-0.00175999	0	0.201974
A0A0R4J0T0	Hscb	Iron-sulfur cluster co-chaperone protein HscB OS=Mus musculus OX=10090 GN=Hscb PE=1 SV=1	0.164883	0.0498046	0.103558	-0.0895173	0.252839	0.375981	-0.2544	0.00643337	0.0375245	-0.207325	0.0265374	0.068882	-0.236018	0.0143869	0.0664851	-0.0286933	0.725566	0.873061	423.1	351.9	627.8	547.6	497.9	588.8	391.5	413.8	414.5	909.1	858	916.6	794.1	1040.9	787.9	641.8	626.6	741.4	0.0173605	0.185592	0.053372	0.224544	0.213331	0.313098	-0.0472418	0.00255458	0.0324599	0.195118	0.0679782
A0A0R4J0T8	Arfgap3	ADP-ribosylation factor GTPase-activating protein 3 OS=Mus musculus OX=10090 GN=Arfgap3 PE=1 SV=1	0.188522	0.052259	0.107449	0.0849295	0.343511	0.470723	-0.103593	0.253205	0.432398	0.281885	0.00792857	0.0284447	0.141636	0.126302	0.278474	-0.140249	0.129626	0.366651	181.4	154.7	303.5	250.4	224.6	273.2	204.6	221.1	194.4	269	298.4	280.6	343.6	494	334.3	241.4	261.6	326.2	-0.268164	-0.0638004	-0.0589369	0.031956	0.00113228	0.141577	-0.0471483	0.0346196	-0.123584	-0.149641	-0.0436788
A0A0R4J0T9	Nyap2	Neuronal tyrosine-phosphorylated phosphoinositide-3-kinase adapter 2 OS=Mus musculus OX=10090 GN=Nyap2 PE=1 SV=1	-0.191541	0.202567	0.30912	-0.242322	0.115414	0.206001	-0.0507802	0.724915	0.834248	-0.136385	0.209706	0.327181	-0.199041	0.0791976	0.205977	-0.062656	0.551374	0.776217	84.7	83.5	152.7	92.8	83.7	113.8	72.6	81.1	95.9	172.5	191.8	177.9	152.1	257.1	158.9	120.4	128.6	171.2	0.0173605	0.43084	0.334332	-0.0158167	-0.038661	0.262385	-0.157648	-0.0280404	0.241255	0.0109137	0.120241
A0A0R4J0U5	Abcd2	ATP-binding cassette sub-family D member 2 OS=Mus musculus OX=10090 GN=Abcd2 PE=1 SV=1	0.123166	0.654558	0.744534	-0.0548747	0.841318	0.887379	-0.178041	0.520172	0.679257	0.613421	0.00587149	0.0227932	-0.107204	0.553751	0.714198	-0.720625	0.0021886	0.0295071	13.2	11.8	27.3	20.2	17	19.5	13.3	10.2	24.2	13.9	12.7	18.5	18.8	43.6	20	10.7	11.8	14.1	-0.347636	-0.0753225	0.167432	0.101241	-0.0215266	0.0342581	-0.289364	-0.702346	0.571559	-0.0206103	-0.194545
A0A0R4J0U8	Trmt1l	TRMT1-like protein OS=Mus musculus OX=10090 GN=Trmt1l PE=1 SV=1	0.357988	0.0148625	0.0397182	0.00412916	0.973514	0.983568	-0.353859	0.015743	0.0674553	0.35851	0.0154526	0.0463033	-0.075511	0.551322	0.711946	-0.434021	0.00551746	0.0549909	111.3	82.7	190.7	160.7	153	183.2	95.3	125.5	128.1	141.7	148.6	170.8	173.3	281.9	217.5	138.4	130.1	116.3	-0.185456	-0.179886	0.0581	0.17952	0.234735	0.352468	-0.361978	0.00503651	0.0620865	-0.0685944	-0.0436788
A0A0R4J0W6	Lrrc40	Leucine-rich repeat-containing protein 40 OS=Mus musculus OX=10090 GN=Lrrc40 PE=1 SV=1	-0.0313407	0.640149	0.732152	-0.0317304	0.636046	0.734474	-0.000389635	0.995335	0.997974	0.109954	0.236283	0.356633	0.168276	0.0829947	0.212469	0.0583225	0.518748	0.753532	619.5	475.9	881.2	676.8	623.5	703.1	571.8	609.7	603.7	582.7	716.3	656	648.2	1034.6	719.4	606.3	600.4	727.1	0.0173605	0.0709796	-0.00756917	-0.0199543	-0.0122413	0.0189443	-0.0508491	0.0116149	0.024814	-0.170943	0.0831893
A0A0R4J0W7	Lmtk3	Serine/threonine-protein kinase LMTK3 OS=Mus musculus OX=10090 GN=Lmtk3 PE=1 SV=1	-0.470326	0.0128906	0.0354246	-0.128979	0.424784	0.550658	0.341347	0.0527408	0.151902	-0.480399	0.0172896	0.0501992	-0.203693	0.25332	0.437605	0.276706	0.130913	0.368053	320.3	179.4	401.9	239.3	224.9	196.7	244.7	209.1	298.7	227.3	348.4	296.5	199.3	306.1	198.7	201.6	270	192.4	0.437964	0.0357849	0.232082	-0.14758	-0.111063	-0.446505	0.0969383	-0.160008	0.381963	0	0.572468
A0A0R4J0X5	Serpina1c	Alpha-1-antitrypsin 1-3 OS=Mus musculus OX=10090 GN=Serpina1c PE=1 SV=1	1.75861	8.53661e-09	3.33392e-07	0.295009	0.0132739	0.0401899	-1.4636	4.81327e-08	1.79923e-05	1.99946	1.93439e-09	3.23614e-07	0.489971	0.000468312	0.00780396	-1.50949	2.78112e-08	1.22186e-05	794.5	680.2	1257.8	3154.1	3411.3	2983.4	1051.5	1028.1	1004.9	1169.6	1169.6	1078.9	4941	6143.1	4357.7	1367.7	1276.1	1595.8	-0.386969	-0.176993	-0.257481	1.4372	1.67635	1.34083	0.0647446	0.00215137	-0.00331042	-0.225737	-0.269415
A0A0R4J0Y4	Sez6l	Seizure 6-like protein OS=Mus musculus OX=10090 GN=Sez6l PE=1 SV=1	-0.376774	0.0544061	0.110911	-0.295987	0.117495	0.208784	0.0807872	0.649567	0.780567	-0.353512	0.000469281	0.00348733	-0.389858	0.000225169	0.00481566	-0.0363463	0.608301	0.80949	2557.4	1289.3	4493.5	2006	1832.2	2244.7	1855.2	2005.5	1862.2	1163	1227.8	1204.1	912.8	1387.3	912.6	767.6	834.2	813.2	0.368076	-0.185949	0.647943	-0.14722	-0.151912	-0.00112058	-0.0476426	0.0346196	-0.0448674	0.34948	0.384026
A0A0R4J0Z1	Pdia4	Protein disulfide-isomerase A4 OS=Mus musculus OX=10090 GN=Pdia4 PE=1 SV=1	0.622029	5.68053e-06	6.36822e-05	0.0977892	0.194146	0.309	-0.52424	2.46708e-05	0.000832322	0.590364	5.65009e-05	0.000695232	0.143761	0.131469	0.28551	-0.446603	0.000493187	0.0103627	30463.6	21370.3	43826.9	53797.8	47596.4	49514	31142.4	30470	31887.9	20997.4	20992.3	20727.7	32009.5	48346.7	28248.3	19317.1	21756.4	19970.4	-0.0485622	-0.125977	-0.0571268	0.606959	0.556317	0.471146	0.0306156	-0.031	0.0620865	0	-0.0440292
A0A0R4J0Z3	Aqp4	Aquaporin-4 OS=Mus musculus OX=10090 GN=Aqp4 PE=1 SV=1	-1.09126	0.000642757	0.00316143	-0.593058	0.0235679	0.0617198	0.498203	0.0486908	0.144524	-0.426665	0.0373681	0.0886814	-0.377958	0.0593545	0.169701	0.0487067	0.789067	0.902311	12769.3	5551.8	16730	6073	5972.4	4121.2	7260.4	5912.7	6965.8	3135.5	4905.7	4283.1	2912.7	5207	2507.7	2821.2	2996.8	2419.1	1.08956	0.321972	0.946022	-0.14758	-0.0456252	-0.723026	0.322384	-0.00397267	0.259966	0.0652727	0.667357
A0A0R4J0Z4	Slc24a4	Sodium/potassium/calcium exchanger 4 OS=Mus musculus OX=10090 GN=Slc24a4 PE=1 SV=1	-0.271796	0.140867	0.233081	-0.21222	0.239963	0.361655	0.0595759	0.732806	0.839195	-0.350127	0.0308298	0.0770049	-0.398317	0.0171098	0.0748787	-0.0481908	0.735837	0.876903	586.1	309.3	919.5	506.7	419.8	542.8	483.3	522.8	367.2	298	277.2	332.6	262.5	303.8	233.2	189.4	237.7	181.6	0.227375	-0.2607	0.343783	-0.14758	-0.292956	-0.0643924	-0.00346823	0.0797469	-0.402479	0.182995	0.0349311
A0A0R4J101	Slc4a2	Anion exchange protein OS=Mus musculus OX=10090 GN=Slc4a2 PE=1 SV=1	0.316957	0.0172411	0.0449056	0.466944	0.00187742	0.00883505	0.149987	0.205723	0.377819	0.108091	0.254565	0.37671	0.0744374	0.424388	0.60533	-0.0336535	0.714293	0.866871	305.2	241.4	464.2	398.2	372.9	542.7	433.2	440	410	284.8	297.5	287.5	306.1	439.1	318.1	265	288.5	253.4	-0.408508	-0.312773	-0.336812	-0.18971	-0.158362	0.24085	0.144154	0.136499	0.0620865	-0.0186222	0.000639568
A0A0R4J102	Cpeb3	Cytoplasmic polyadenylation element-binding protein 3 OS=Mus musculus OX=10090 GN=Cpeb3 PE=1 SV=1	-0.0662327	0.563655	0.668276	-0.0604763	0.59749	0.702021	0.00575638	0.959618	0.976606	-0.340632	0.241845	0.362742	-0.492068	0.102829	0.24395	-0.151436	0.592062	0.800792	217.9	190.6	369.8	242.3	266.1	253	232.6	204	247	729	1100.2	487	435.8	1039.6	595.2	503.2	431	441	-0.135768	0.105179	0.0940164	-0.14758	0.113647	-0.101338	0.00580129	-0.213606	0.0898031	0.534787	1.08488
A0A0R4J107	Apeh	Acylamino-acid-releasing enzyme (Fragment) OS=Mus musculus OX=10090 GN=Apeh PE=1 SV=1	0.0457626	0.599829	0.699281	-0.00103065	0.990503	0.994095	-0.0467932	0.591762	0.738607	-0.00970262	0.888213	0.925968	0.0212299	0.75888	0.859098	0.0309325	0.65561	0.833648	3268.7	2837	4586.2	3783.9	3692.1	4081.2	3259.5	3362	3351.3	6513.6	6721.3	7025.6	6588.1	9350.2	6860	5670.7	5844.4	6607.9	-0.0232423	0.206472	-0.0679548	0.0229747	0.113595	0.115992	0.0200755	0.0346196	0.0574876	-0.0207367	-0.0191303
A0A0R4J124	Srpk2	SRSF protein kinase 2 OS=Mus musculus OX=10090 GN=Srpk2 PE=1 SV=1	-0.18654	0.0316266	0.0728101	-0.260402	0.00596069	0.0216003	-0.0738613	0.344785	0.525923	-0.249673	0.070856	0.14355	-0.275013	0.0502549	0.151458	-0.02534	0.841205	0.924712	818.8	667	1223.8	867.7	738	863.2	655	709.6	724.1	1395.7	1290	1583.5	1175.3	1678.9	1205.2	1080.8	1128.6	898.8	0.167251	0.305491	0.213741	0.085996	-0.0215266	0.0623928	-0.107381	-0.0219952	0.0346546	0.211716	0.0544197
A0A0R4J131	Btd	Biotinidase OS=Mus musculus OX=10090 GN=Btd PE=1 SV=1	0.0762677	0.309475	0.429571	-0.243537	0.00676496	0.0237833	-0.319805	0.00123107	0.012877	0.221884	0.0711247	0.143891	0.159645	0.17656	0.346845	-0.0622392	0.582845	0.794757	2077.2	1595.5	3166.8	2637.3	2228.2	2551.2	1762.1	1696.1	1831.4	1331.5	1189.8	1491.8	1561.2	2115.2	1591.5	1416.7	1275.6	1241.7	0.0173605	0.0707939	0.0924512	0.196842	0.079712	0.132855	-0.1726	-0.257799	-0.119607	-0.0894819	-0.295494
A0A0R4J137	Phyhd1	Phytanoyl-CoA dioxygenase domain-containing protein 1 OS=Mus musculus OX=10090 GN=Phyhd1 PE=1 SV=1	0.0220893	0.829859	0.879074	0.142223	0.186495	0.299847	0.120134	0.258356	0.437762	0.33863	0.0148385	0.0447834	0.406144	0.00555544	0.0362263	0.0675136	0.569322	0.786828	1140.3	1080.9	1626.8	1385	1294.7	1427.1	1317.2	1320.1	1341.3	1876.9	1799.5	2140.9	2386	3182.9	2699.1	2300.9	1932.8	2577.5	-0.193873	0.163011	-0.214545	-0.0783408	-0.049556	-0.0512421	0.0615718	0.0346196	0.0850712	-0.293846	-0.398281
A0A0R4J138	Arsb	Arylsulfatase B OS=Mus musculus OX=10090 GN=Arsb PE=1 SV=1	-0.3176	0.00229947	0.00880809	0.0244893	0.759026	0.829561	0.342089	0.00140915	0.0142823	0.0543469	0.505037	0.621859	0.155747	0.0762089	0.201086	0.1014	0.226397	0.491367	2270.4	1734.7	3379.2	2098	1856.6	2151.7	2278.3	2139.6	2486.1	1838.9	1890.6	2202.9	2076.4	2862.2	2022.7	1794.3	1983.4	2026.8	0.09483	0.140635	0.13527	-0.184042	-0.234341	-0.163681	0.147225	0.0264838	0.270494	-0.137439	-0.141117
A0A0R4J140	Cluh	Clustered mitochondria protein homolog OS=Mus musculus OX=10090 GN=Cluh PE=1 SV=1	0.0649686	0.392926	0.51518	0.0536271	0.478001	0.600509	-0.0113416	0.879179	0.928539	0.228742	0.0287377	0.0732043	0.0852744	0.362294	0.553108	-0.143468	0.139716	0.380287	1240.9	1013	1939	1550.3	1434.6	1529.1	1277.9	1428.9	1291.4	1834.1	2196.2	2045.8	2287.3	3364.3	2415.6	1820.1	1683.2	2188	-0.186158	-0.0448454	-0.0755265	-0.0299371	-0.015783	-0.0659035	-0.0963854	0.0346196	-0.0838825	-0.25454	-0.0382821
A0A0R4J187	Xrcc6	X-ray repair cross-complementing protein 6 OS=Mus musculus OX=10090 GN=Xrcc6 PE=1 SV=1	-0.187266	0.0931	0.168603	-0.176216	0.111212	0.200343	0.0110496	0.914767	0.94767	0.221084	0.0345815	0.0839088	0.394788	0.00145957	0.0157071	0.173704	0.0834024	0.287101	494.3	443.7	675.5	475.9	470.4	546.5	441.4	437.8	459.9	694.5	766.4	744	776.2	1206.1	939.1	838.2	775.1	943.7	0.0888593	0.367122	0.00613333	-0.130809	-0.0215266	0.0526522	-0.0270568	-0.0689965	0.0295186	-0.160454	-0.0620097
A0A0R4J194	Cacnb1	Voltage-dependent L-type calcium channel subunit beta-1 OS=Mus musculus OX=10090 GN=Cacnb1 PE=1 SV=1	-0.268428	0.0114077	0.0320844	-0.478583	0.000270953	0.00203881	-0.210156	0.0357594	0.117721	0.0227679	0.790556	0.857145	-0.105393	0.235747	0.418497	-0.128161	0.156194	0.404327	282.3	220.7	466.6	277.7	236.7	308.5	199.6	215.1	216.6	235.9	258.1	283.4	239.3	376.1	281.8	200	206.6	228.5	0.27153	0.350452	0.463192	0.0828879	-0.0215266	0.21853	-0.181203	-0.103433	-0.06594	-0.020645	0.065431
A0A0R4J1E8	Tatdn1	Putative deoxyribonuclease TATDN1 OS=Mus musculus OX=10090 GN=Tatdn1 PE=1 SV=1	0.0307605	0.775032	0.837753	0.0525118	0.627058	0.727015	0.0217513	0.839671	0.903536	0.0738467	0.467553	0.587587	0.191829	0.0787192	0.204955	0.117982	0.255637	0.524559	330	308.9	509.9	399	370.5	456.9	400.4	358	350	641.2	645.5	696.8	634.2	997.2	745.4	557.9	696.2	753.8	-0.149647	0.189092	-0.0551936	-0.0406643	-0.0215266	0.138724	0.176713	-0.0148943	-0.0200321	-0.118727	-0.152764
A0A0R4J1F2	Psen2	Presenilin OS=Mus musculus OX=10090 GN=Psen2 PE=1 SV=1	0.622451	0.0387626	0.0853134	0.873619	0.00763419	0.0260986	0.251168	0.358673	0.538533	-1.03141	0.00139244	0.00794133	-0.409064	0.111378	0.25538	0.622344	0.0242715	0.135235	12.7	6.5	19.1	21.3	18.6	17.7	22.8	13.1	28.1	12.6	14	14.9	10.2	9	4.7	9.7	9.5	8.3	-0.533114	-1.06537	-0.477664	0.0479713	-0.0215266	-0.235235	0.358476	-0.471116	0.657354	0.377367	0.485691
A0A0R4J1F4	Madd	MAP kinase-activating death domain protein OS=Mus musculus OX=10090 GN=Madd PE=1 SV=1	-0.291491	0.0258552	0.0618699	-0.454269	0.00229483	0.0103976	-0.162778	0.174003	0.337032	-0.302825	0.00672862	0.0252074	-0.156847	0.107142	0.250136	0.145977	0.130414	0.367704	1445.2	872.6	2122.4	1225.1	1244.4	1167.3	896.9	1087.3	923.5	1052.2	1227.3	1368.6	933.9	1396.2	1012.3	948.6	900	1017.8	0.325454	0.0316424	0.346587	-0.0778554	0.0707483	-0.163681	-0.315412	-0.0678057	-0.275905	0.0479549	0.226355
A0A0R4J1G9	Steap3	Metalloreductase STEAP3 OS=Mus musculus OX=10090 GN=Steap3 PE=1 SV=1	0.223416	0.0266829	0.0635333	0.257072	0.0137188	0.0413174	0.0336566	0.702878	0.818089	0.0274011	0.77113	0.842661	0.012922	0.890695	0.940701	-0.0144791	0.877638	0.94202	2771	1766	3897.3	3479	3112.2	3416.8	3105.8	3275.6	2768.8	1700.9	1662.6	1860.7	1860.4	2404.9	1745.4	1493.5	1655.3	1489.5	-0.150168	-0.366024	-0.191394	0.0131584	-0.0215266	-0.0289702	0.0617748	0.108444	-0.106587	0	-0.076536
A0A0R4J1I6	Nup210	Nuclear pore membrane glycoprotein 210 OS=Mus musculus OX=10090 GN=Nup210 PE=1 SV=1	1.01532	3.00265e-06	3.68209e-05	0.259556	0.0355924	0.0840878	-0.755763	3.80284e-05	0.00117284	0.297016	0.0334195	0.0819353	-0.027883	0.821088	0.900266	-0.324899	0.0225334	0.129643	27.6	19.2	41.1	70.6	48.3	64.3	31.1	34.2	30.4	31.2	33.6	25.9	34.4	57	36	22.6	28.5	27.1	-0.291968	-0.381465	-0.250792	0.898092	0.4765	0.747141	-0.0723371	0.0346196	-0.107839	0	0.0632364
A0A0R4J1J1	Pnkd	Probable hydrolase PNKD OS=Mus musculus OX=10090 GN=Pnkd PE=1 SV=1	-0.140098	0.179538	0.281941	-0.330438	0.00690943	0.024161	-0.19034	0.0785973	0.199576	-0.0706193	0.431787	0.554297	-0.0419519	0.636915	0.776136	0.0286673	0.746263	0.882014	93.2	62.6	140.8	86.1	88.5	98.2	77	64.5	72	89.2	97.9	104.2	93.3	131.9	89.5	88.7	78.3	81.8	0.131677	-0.00842516	0.193628	-0.14758	0.0181376	0.0260285	-0.0964102	-0.382094	-0.19593	-0.00484397	0.0857424
A0A0R4J1J9	Tmeff2	Tomoregulin-2 OS=Mus musculus OX=10090 GN=Tmeff2 PE=1 SV=1	0.0301849	0.775275	0.837889	-0.335592	0.00882931	0.0293331	-0.365777	0.00543336	0.0337551	0.174536	0.116821	0.210658	0.0620616	0.554608	0.714698	-0.112474	0.294074	0.570214	108.7	76.6	184.7	125.4	108.8	146.3	87.9	91	82.8	84.6	75.6	98	88.4	140.5	101.7	81.1	74.6	80.3	0.0173605	-0.0535102	0.248898	0.0586059	-0.0202	0.264897	-0.241672	-0.221794	-0.330563	0	-0.20595
A0A0R4J1N6	Matk	Tyrosine-protein kinase OS=Mus musculus OX=10090 GN=Matk PE=1 SV=1	-0.136511	0.325399	0.446526	-0.140629	0.311759	0.437816	-0.00411751	0.97571	0.987112	-0.0531941	0.547507	0.658365	0.0081059	0.926275	0.959523	0.0613	0.489566	0.733905	241.1	173.6	379.5	239.6	228.2	266.6	170.6	239.9	250.7	181.6	190.2	228.2	193.6	271.8	188	177.3	163.4	188.5	0.024559	-0.0152408	0.145732	-0.149385	-0.093661	-0.0114376	-0.427071	0.0346196	0.125615	-0.0538003	-0.0307261
A0A0R4J1N7	Ank1	Ankyrin-1 OS=Mus musculus OX=10090 GN=Ank1 PE=1 SV=1	-0.55339	1.24797e-05	0.000123525	-0.365618	0.000353954	0.00247424	0.187772	0.0210142	0.082473	-0.433698	9.02462e-05	0.000997706	-0.279412	0.00222597	0.0201205	0.154286	0.0472152	0.204201	7127.7	4987.3	10314.4	5619.6	4772.4	5272.8	5222.1	5482.7	5181.3	6730.4	7651.1	7209.7	5105	8001	5171.1	5004.9	5109.7	5531.8	0.452228	0.371115	0.452084	-0.0556814	-0.165381	-0.163681	0.0508054	0.0909369	0.0368313	0.282943	0.424239
A0A0R4J1N9	Tfam	Transcription factor A, mitochondrial OS=Mus musculus OX=10090 GN=Tfam PE=1 SV=1	-0.682626	2.74472e-06	3.40648e-05	-0.598736	8.67613e-06	0.000136426	0.0838895	0.264559	0.444354	-0.538733	0.00152215	0.00845952	-0.427916	0.0063665	0.0395759	0.110817	0.391846	0.660213	483	383.1	747	360.4	334.2	338.3	333.7	326.3	316.3	574.4	460.9	608.8	407.2	485.9	372.5	374.2	328.3	367.1	0.53108	0.630843	0.626871	-0.0562837	-0.0391181	-0.163681	0.0449931	-0.0174846	-0.0349231	0.496318	0.135037
A0A0R4J1Q0	Edc4	Enhancer of mRNA-decapping protein 4 OS=Mus musculus OX=10090 GN=Edc4 PE=1 SV=1	0.32545	0.000767228	0.00363914	0.148507	0.053518	0.114732	-0.176942	0.0263	0.0969188	0.378828	0.00844792	0.0297582	-0.0345078	0.770753	0.867444	-0.413335	0.00514979	0.0522689	360.8	263.3	530.4	526.9	457.5	501.3	380.7	383.8	406.4	416.7	484.4	494.8	517.1	1071	555.8	375.5	390.4	432	-0.154341	-0.174767	-0.131754	0.227049	0.149345	0.139093	-0.0295012	-0.0479261	0.0620865	-0.21719	-0.0436788
A0A0R4J1R7	Pcbd2	Pterin-4-alpha-carbinolamine dehydratase 2 OS=Mus musculus OX=10090 GN=Pcbd2 PE=1 SV=1	-0.294454	0.00779455	0.0237338	-0.260337	0.0149068	0.0439738	0.0341169	0.707223	0.821018	-0.298368	0.0329235	0.0809401	-0.250999	0.0639311	0.178898	0.0473687	0.701848	0.860894	250.1	200.7	381.9	221.7	244.8	233.4	213.3	203.6	222.3	526.8	470.8	579.9	446.3	545.4	445.4	414.1	332.7	422	0.187358	0.303958	0.264753	-0.151479	0.117569	-0.0933847	0.00512062	-0.0921508	0.0620865	0.239242	0.0334217
A0A0R4J1Y3	Osgep	Probable tRNA N6-adenosine threonylcarbamoyltransferase OS=Mus musculus OX=10090 GN=Osgep PE=1 SV=1	0.0386671	0.66318	0.751113	-0.0260377	0.76869	0.835697	-0.0647047	0.470107	0.637634	0.216636	0.0431535	0.0986012	0.105796	0.283616	0.472212	-0.110841	0.262653	0.532992	500.6	445.3	856.1	617.7	625.1	652.9	533.1	553.7	530	848	999.2	989.1	1065.7	1511.7	1144.3	829.9	810.5	1057.7	-0.128086	0.137099	0.11274	0.0102223	0.153456	0.0740763	0.0100463	0.0346196	-0.00102567	-0.236709	-0.0436788
A0A0R4J1Z3	Tmem33	Transmembrane protein 33 OS=Mus musculus OX=10090 GN=Tmem33 PE=1 SV=1	0.561468	0.0323905	0.0742214	-0.231753	0.328249	0.455366	-0.793221	0.00574651	0.0347889	0.0417173	0.709827	0.794544	-0.275644	0.0303476	0.108707	-0.317361	0.015848	0.104385	3209.9	1467	5943.9	5395.5	4792.2	4241	2605.7	2605	2203.8	1449.1	1430.3	1513.6	1522.3	2526.5	1247.1	1007.2	1125.4	1062.9	0.0173605	-0.678234	0.372947	0.601649	0.556633	0.238195	-0.236113	-0.266625	-0.480449	0.0188394	-0.0436788
A0A0R4J256	Psmb9	Proteasome subunit beta OS=Mus musculus OX=10090 GN=Psmb9 PE=1 SV=1	1.41855	2.67925e-07	4.9115e-06	1.4073	2.88295e-07	1.07341e-05	-0.0112524	0.9233	0.953418	1.94944	1.79562e-09	3.23614e-07	1.44976	2.97703e-08	2.377e-05	-0.499675	0.000316497	0.00760652	539.5	535.6	791.9	1696.8	1743.6	1800.9	1586.7	1586.8	1467.6	699.7	765.8	700.9	2792.2	3637.5	2986.5	1653.9	1622.6	1943.3	-1.53897	-1.11538	-1.51857	-0.0507924	0.114513	0.0190074	0.0647446	0.0347105	-0.0504841	-1.24106	-1.15451
A0A0R4J259	Syncrip	Heterogeneous nuclear ribonucleoprotein Q OS=Mus musculus OX=10090 GN=Syncrip PE=1 SV=1	0.271013	0.00540328	0.0176812	0.0744135	0.351942	0.479078	-0.1966	0.0278442	0.100395	0.535004	5.74713e-05	0.000704759	0.251107	0.0103618	0.0540349	-0.283897	0.00521977	0.0526816	1929.1	1629.1	2777.4	2707.5	2589.3	2666.4	2045.5	2107	2045.9	3426.5	3458.9	3838.4	5095.4	7284.5	5226.7	3523.1	3413	4344.7	-0.109902	0.0803103	-0.11739	0.214191	0.275845	0.176022	0.0220078	0.0346196	0.0196318	-0.163769	-0.193871
A0A0R4J263	Agpat1	1-acyl-sn-glycerol-3-phosphate acyltransferase OS=Mus musculus OX=10090 GN=Agpat1 PE=1 SV=1	0.289679	0.151811	0.246367	-0.371192	0.0750734	0.149233	-0.660872	0.00551637	0.0340763	-0.011271	0.898804	0.933893	-0.218851	0.0302059	0.108421	-0.20758	0.0376816	0.178227	3673.3	1901.3	6626.1	5131.5	4430.1	4532.1	2709.5	3019.6	2262.1	1722.8	1601.9	1652.5	1719.5	2472.4	1469	1199.3	1304	1260.3	0.0173605	-0.498665	0.335149	0.334724	0.248736	0.139422	-0.374305	-0.2481	-0.637328	0.104971	-0.0436788
A0A0R4J268	Osmr	Oncostatin-M-specific receptor subunit beta OS=Mus musculus OX=10090 GN=Osmr PE=1 SV=1	0.936686	3.80386e-07	6.58664e-06	0.988745	2.31346e-07	8.98623e-06	0.052059	0.520671	0.679663	0.265427	0.00860842	0.0300584	0.213835	0.0252154	0.0964846	-0.0515919	0.538699	0.769338	1434.4	1122.3	2048.8	3076.6	2775.5	3301.9	2882.5	3008.4	2572.2	1196.7	1244.7	1309.6	1540.3	2149.3	1434.5	1202.3	1376.2	1252.9	-0.93494	-0.854864	-0.953903	0.00100964	-0.0215266	0.0868675	0.119318	0.150868	-0.0476584	-0.130065	-0.117007
A0A0R4J293	Tgm1	Protein-glutamine gamma-glutamyltransferase K OS=Mus musculus OX=10090 GN=Tgm1 PE=1 SV=1	1.95299	1.10931e-09	8.57149e-08	2.60876	6.88517e-11	2.08761e-07	0.655776	2.42627e-05	0.000822753	0.680224	0.000154801	0.00152593	0.781332	5.09801e-05	0.00181358	0.101108	0.396913	0.664234	4602.3	3985.2	6524.5	20443.9	20481.6	20218.7	29323.7	28995.9	27642	6592.5	7277	6685.3	12086.5	14860.9	10298.9	9848.1	11662.9	9658	-2.13388	-1.90752	-2.16367	-0.14758	-0.0188686	-0.179661	0.585141	0.538798	0.497278	-0.57902	-0.48018
A0A0R4J2B2	Kctd12	BTB/POZ domain-containing protein KCTD12 OS=Mus musculus OX=10090 GN=Kctd12 PE=1 SV=1	0.24084	0.035329	0.0792367	0.735455	2.51803e-05	0.000327686	0.494615	0.000570351	0.00754795	0.73655	1.86634e-06	4.79038e-05	0.710476	2.57481e-06	0.000239406	-0.0260746	0.729524	0.87436	2469.4	2109.2	3206.6	3193.6	3028.6	3473.1	4221.2	4201.7	3760.8	2716.1	2633.6	2858.4	4703.9	6283.5	4485.8	3611.4	3993.1	4232.2	-0.359523	-0.152923	-0.515934	-0.15344	-0.10392	-0.0485017	0.461353	0.424548	0.292082	-0.555973	-0.644152
A0A0R4J2B6	Rbbp5	Retinoblastoma-binding protein 5 OS=Mus musculus OX=10090 GN=Rbbp5 PE=1 SV=1	0.00332277	0.980467	0.986353	-0.0156881	0.908005	0.937355	-0.0190109	0.888655	0.933334	0.218346	0.165312	0.273528	0.105832	0.484301	0.65788	-0.112514	0.457895	0.710478	207.6	209.6	341.1	245.1	249	298.5	215.7	217	265.6	379.2	485.7	503.7	447.6	712.1	642.5	420.2	382.9	489.5	-0.222204	0.225694	-0.0391101	-0.14758	0.00124864	0.120679	-0.1196	-0.141056	0.177971	-0.357107	-0.0436788
A0A0R4J2C2	Syt2	Synaptotagmin-2 OS=Mus musculus OX=10090 GN=Syt2 PE=1 SV=1	-0.539573	0.00274965	0.010138	-0.731739	0.000333028	0.00236945	-0.192166	0.187674	0.354458	-0.324013	0.00446747	0.0186393	-0.459556	0.000428679	0.00751697	-0.135543	0.155921	0.404056	28651.7	16238.5	45875.6	21327.3	18722.2	21217.2	16782.3	17469.3	13757.2	13398	12491.8	14793.8	11386.2	15542.3	9998.8	8415.1	8999.9	8565.2	0.631231	0.246094	0.777043	0.0403718	-0.0215266	0.016803	-0.0930649	-0.0653086	-0.382477	0.234731	0.0900162
A0A0U1RNF2	Lcmt1	Leucine carboxyl methyltransferase 1 OS=Mus musculus OX=10090 GN=Lcmt1 PE=1 SV=1	-0.175986	0.108806	0.18987	-0.261195	0.0261421	0.0667343	-0.0852084	0.413253	0.589916	-0.250725	0.120824	0.215927	-0.137223	0.374695	0.562356	0.113502	0.459857	0.712338	1066.3	1012.8	1558.5	1106.1	1076.2	1195.3	929.6	984	925	2842.5	3878.2	3115.2	2304.9	4178	2968.1	2714.7	2140.9	3026.1	0.0173605	0.377161	0.0316104	-0.0947111	-0.0081938	0.0010781	-0.133187	-0.0812635	-0.143002	-0.0623794	0.342169
A0A0U1RNL7	Bckdk	Protein-serine/threonine kinase OS=Mus musculus OX=10090 GN=Bckdk PE=1 SV=1	0.113383	0.347506	0.468953	-0.508283	0.00137196	0.0069357	-0.621666	0.000325659	0.00499189	-0.0833075	0.564246	0.672863	-0.21094	0.16249	0.327716	-0.127633	0.382607	0.654778	276.3	193.7	351.8	320.6	297.7	304.4	162.6	218.6	159.3	396.4	323.8	523.2	396.3	564.8	353.7	288.6	313.6	326	0.0173605	-0.0609862	-0.167414	0.0669593	0.086097	-0.0239485	-0.700164	-0.303323	-0.732403	0.164431	-0.171102
A0A0U1RNN8	Cnot3	CCR4-NOT transcription complex subunit 3 (Fragment) OS=Mus musculus OX=10090 GN=Cnot3 PE=1 SV=1	0.119828	0.231053	0.341987	-0.0366038	0.70476	0.789217	-0.156432	0.127168	0.275664	0.217817	0.0201484	0.056254	0.0558087	0.494038	0.666195	-0.162009	0.0668413	0.252159	219.5	206.5	344.9	289.8	268.5	314.2	221.1	244.2	232.2	451.8	437.9	445.9	489.5	714.1	556.5	386.1	405.5	431.1	-0.136482	0.209504	-0.0178195	0.0994148	0.115332	0.199939	-0.0786196	0.0346196	-0.0106087	0.0189641	-0.0697975
A0A0U1RNV1	C1qtnf5	Complement C1q tumor necrosis factor-related protein 5 (Fragment) OS=Mus musculus OX=10090 GN=C1qtnf5 PE=1 SV=2	0.606079	3.08292e-05	0.000260022	-0.0517187	0.548713	0.661697	-0.657798	1.54465e-05	0.000596765	0.274487	0.0100802	0.0337896	-0.0178601	0.840158	0.910317	-0.292347	0.00713789	0.0655081	435.6	320.3	639.7	823.5	661.5	704.3	425.8	389.8	417.9	505.9	479	467	617.2	829.6	548.3	373.5	433.4	458.9	0.0173605	0.00784526	0.0384571	0.771185	0.581211	0.529505	0.0319166	-0.12565	0.0022403	0.0788266	-0.0436788
A0A0U1RP13	Cdipt	CDP-diacylglycerol--inositol 3-phosphatidyltransferase OS=Mus musculus OX=10090 GN=Cdipt PE=1 SV=1	0.123779	0.633163	0.726939	-0.212076	0.41886	0.54508	-0.335855	0.211693	0.384134	-0.132067	0.15244	0.256422	-0.248879	0.0155691	0.0701439	-0.116813	0.20052	0.462189	2876	1276.9	5545.5	3502.4	3525.6	2600.5	2200.7	2333.5	2208	1235.7	1524.2	1295.1	1223.6	1833.8	1158	974.3	972	1045.8	0.162635	-0.574718	0.576594	0.281975	0.417553	-0.163681	-0.176082	-0.121674	-0.173962	0.0141965	0.273241
A0A0U1RP62	Selenos	Selenoprotein S OS=Mus musculus OX=10090 GN=Selenos PE=1 SV=1	0.349883	0.0060267	0.0192846	0.0577703	0.577106	0.685582	-0.292113	0.0158027	0.0675576	0.0116384	0.932764	0.957412	-0.0233328	0.865761	0.926438	-0.0349712	0.800172	0.907079	78.9	55	135.7	111.8	105.9	125.5	88.5	78.8	82.4	73.2	53.4	67.2	64.3	96.5	60.8	47.6	63.5	56.4	-0.148292	-0.23482	0.100737	0.189591	0.237427	0.340257	0.0647446	-0.132862	-0.0409466	0.205087	-0.293596
A0A0U1RP81	Immt	MICOS complex subunit MIC60 OS=Mus musculus OX=10090 GN=Immt PE=1 SV=1	-0.145036	0.282219	0.39906	-0.472495	0.00424434	0.0166212	-0.327459	0.0284498	0.10156	-0.260029	0.2256	0.344415	-0.00154884	0.994007	0.996781	0.25848	0.228169	0.492972	134.5	73.4	208.5	122.1	116.2	130.8	81.1	92.7	88.7	103.4	87.5	146	80.8	131.1	101.8	119.8	88.4	84.7	0.228357	-0.211333	0.327503	-0.0761264	-0.0215266	0.00707121	-0.454092	-0.291349	-0.327518	0.0224986	-0.262061
A0A0U1RPA0	Plekha7	Pleckstrin homology domain-containing family A member 7 (Fragment) OS=Mus musculus OX=10090 GN=Plekha7 PE=1 SV=1	-0.0286875	0.805632	0.861371	0.00512846	0.964858	0.97716	0.033816	0.771915	0.864176	-0.114961	0.272699	0.396358	0.00620325	0.951249	0.972849	0.121164	0.249267	0.517698	108.7	76.8	171.1	122.5	126.8	105.6	100.6	104.8	118.5	128.1	139.5	163.1	120	188.4	142.3	119.5	116.4	144.6	0.0173605	-0.0497483	0.138553	0.0248503	0.200676	-0.205423	-0.046977	-0.0180936	0.186622	-0.122995	-0.0436788
A0A0U1RPM2	Fes	Tyrosine-protein kinase OS=Mus musculus OX=10090 GN=Fes PE=1 SV=1	0.761845	1.87309e-05	0.000172565	0.652136	6.80814e-05	0.000702921	-0.109709	0.292717	0.473966	0.47658	0.00722562	0.0265864	0.136469	0.356067	0.547148	-0.340112	0.0370107	0.176952	183.9	156	233.9	360.5	322.6	342.9	288.9	270.2	288.7	243.4	346.8	235.4	368.6	555.8	366.3	237.1	286.9	264.3	-0.633289	-0.4366	-0.819614	0.172849	0.138649	0.0845355	0.0657437	-0.0609238	0.0620865	-0.237219	0.229877
A0A0U1RPM3	Rabac1	PRA1 family protein OS=Mus musculus OX=10090 GN=Rabac1 PE=1 SV=1	0.888733	0.0443317	0.0946429	0.611386	0.144268	0.24497	-0.277347	0.488302	0.652948	-0.167703	0.568015	0.676459	-0.11151	0.702829	0.82069	0.056193	0.847108	0.927026	174.6	68.5	405.6	324.8	480.3	240.6	262.8	199.5	285.5	120.5	206.9	98.3	101.9	194.2	122.5	112.5	141.8	83	-0.572551	-1.48836	0.110158	0.158007	0.848444	-0.29101	0.0647446	-0.362957	0.181612	0	0.736222
A0A0U1RPM8	Csnk1g1	Casein kinase I isoform gamma-1 OS=Mus musculus OX=10090 GN=Csnk1g1 PE=1 SV=1	0.610821	5.38019e-05	0.000417067	0.59718	6.46784e-05	0.000673593	-0.0136405	0.882303	0.930277	0.180765	0.0199939	0.0559873	0.0527872	0.436656	0.616102	-0.127977	0.078361	0.276584	264.1	216.5	381	444.4	406.9	523	403.3	432.1	374.5	255.4	265.4	288.6	303.4	444.1	296.4	229.6	240.9	268.9	-0.593409	-0.446061	-0.597997	-0.00757414	-0.00870575	0.211276	0.0647446	0.134131	-0.0448012	-0.0743112	-0.0625802
A0A0U1RQ95	Mat2a	S-adenosylmethionine synthase isoform type-2 (Fragment) OS=Mus musculus OX=10090 GN=Mat2a PE=1 SV=1	0.00488338	0.970352	0.977847	-0.28498	0.0509454	0.110736	-0.289863	0.0477827	0.142919	0.318547	0.0053342	0.0212717	0.398266	0.00129741	0.0147286	0.0797191	0.393485	0.662043	18.3	16.6	26	18.4	21.4	24.7	15.7	14.5	16.6	71	75.7	77.9	100	122.8	92.7	80.1	91.9	88.7	0.0173605	0.310765	-0.00926641	-0.139717	0.204241	0.268986	-0.156334	-0.301171	-0.0785739	-0.321115	-0.27232
A0A0X1KG60	Rnf40	E3 ubiquitin protein ligase OS=Mus musculus OX=10090 GN=Rnf40 PE=1 SV=1	0.0165151	0.902056	0.92961	-0.112983	0.408313	0.53389	-0.129498	0.345946	0.527471	0.0901114	0.412106	0.536289	0.0416232	0.700788	0.81949	-0.0484882	0.65487	0.833492	106.8	71	146.8	106	110.4	120	84.5	115.7	77.9	99.9	91.3	121.8	105.1	151.2	118.2	94	88.5	99.2	0.0173605	-0.137595	-0.0569941	-0.158427	0.0263019	0.0044415	-0.273144	0.150097	-0.39313	0	-0.173549
A0A0X1KG67	Emc10	ER membrane protein complex subunit 10 OS=Mus musculus OX=10090 GN=Emc10 PE=1 SV=1	0.201982	0.280181	0.396647	-0.170017	0.359088	0.486685	-0.371999	0.0622037	0.170284	0.0181453	0.909258	0.941624	0.0338587	0.831725	0.905434	0.0157135	0.92137	0.96333	661.9	335.1	1129.6	808.8	819.6	701.2	556.8	532.6	513.4	346.8	375.1	367.7	340.1	592.6	345.5	406.4	314.9	273.2	0.0173605	-0.530596	0.255192	0.14159	0.28678	-0.0804685	-0.184709	-0.278941	-0.304443	0	0.0694926
A0A140LHA2	Bub3	Mitotic checkpoint protein BUB3 OS=Mus musculus OX=10090 GN=Bub3 PE=1 SV=1	0.126896	0.205902	0.312683	-0.00798276	0.933777	0.956131	-0.134878	0.18106	0.345668	0.231322	0.0234311	0.0625931	0.131796	0.157995	0.321083	-0.0995261	0.275694	0.548336	661.4	599.8	937.8	824.8	822.9	869.9	657.4	700.2	687.9	1635.8	1573.9	1720	1932.9	2596.4	2001.1	1529	1428.1	1817.2	-0.0648835	0.22814	-0.0944212	0.0886977	0.211423	0.149401	-0.026251	0.0346196	0.0365183	-0.0724122	-0.171743
A0A140LHB6	Vstm2a	V-set and transmembrane domain-containing protein 2A (Fragment) OS=Mus musculus OX=10090 GN=Vstm2a PE=1 SV=1	-0.102015	0.463217	0.580415	-0.230984	0.115347	0.205982	-0.128969	0.357742	0.537586	-0.300732	0.00828723	0.0293794	-0.295743	0.0090797	0.049655	0.00498957	0.957431	0.980027	171.8	142.6	282.8	188.6	150.1	241.3	149.5	145.5	170.5	119.6	107.6	116.3	92.2	127.5	95.5	71.2	86.7	89.3	0.0283188	0.193628	0.214076	-0.00202162	-0.205374	0.337375	-0.124882	-0.194133	0.0620865	0.324645	0.128427
A0A140LHN0	Yif1b	Protein YIF1B (Fragment) OS=Mus musculus OX=10090 GN=Yif1b PE=1 SV=1	0.660027	0.00205952	0.00804954	0.145408	0.381324	0.509235	-0.514619	0.0091024	0.0470913	0.364005	0.000618817	0.0042923	0.0171722	0.81991	0.899433	-0.346833	0.000872522	0.0157536	738.1	433.3	1431.5	1405.6	1157.5	1353.2	807	870.6	763	396.9	395.3	397.9	530	749.1	469.9	322.3	359.5	380.4	-0.220833	-0.555218	0.201511	0.543525	0.389404	0.472612	-0.0446967	0.0346196	-0.12824	0	-0.0495064
A0A140LHP7	Tyrobp	TYRO protein tyrosine kinase-binding protein (Fragment) OS=Mus musculus OX=10090 GN=Tyrobp PE=1 SV=1	0.318768	0.0612666	0.121619	0.359736	0.0387995	0.089737	0.040968	0.791427	0.876754	-0.024625	0.838264	0.892542	0.00765822	0.949335	0.97206	0.0322833	0.789177	0.902311	70.9	50.9	105.4	93.5	73.9	130.2	97.7	86.6	82.2	73.3	63.2	70.3	65	99.6	67	59.6	69.4	54.5	-0.271221	-0.315276	-0.232498	-0.0369802	-0.250319	0.424609	0.238736	0.0346196	-0.0131421	0.129652	-0.127915
A0A140LHR3	Spcs2	Signal peptidase complex subunit 2 OS=Mus musculus OX=10090 GN=Spcs2 PE=1 SV=1	0.638576	0.00130464	0.00561722	0.18701	0.221727	0.341184	-0.451565	0.0106316	0.0519012	0.114946	0.238667	0.359024	-0.10786	0.266825	0.453713	-0.222806	0.0358666	0.173027	3149.4	1855.3	5814.5	5613.3	5232.9	5319.5	3490.4	3429.6	3623.5	2225.2	2361.1	2159.9	2562.9	3458.6	2279.3	1835.8	1917.2	1755.2	-0.184946	-0.514306	0.166337	0.483886	0.5087	0.390225	0.0107531	-0.0447239	0.0620865	0	0.0418454
A0A140LHU0	Adam9	Disintegrin and metalloproteinase domain-containing protein 9 OS=Mus musculus OX=10090 GN=Adam9 PE=1 SV=1	0.969754	1.47791e-06	2.06218e-05	0.738965	1.60217e-05	0.000226633	-0.230789	0.0344548	0.115374	0.239986	0.0455053	0.102573	-0.00244802	0.981817	0.991614	-0.242434	0.0437465	0.194758	2170	1450.9	3325.6	4833.7	4646.9	4268.6	3465.3	3695	3289.8	1598.4	1648.7	1544.8	1951.8	2774.3	1736	1429.8	1514.2	1274.5	-0.657925	-0.804607	-0.5753	0.332568	0.401762	0.137101	0.0647446	0.127214	-0.0128939	0	0.00102164
A0A140LI54	Pnpla6	Neuropathy target esterase OS=Mus musculus OX=10090 GN=Pnpla6 PE=1 SV=1	-0.0214313	0.886272	0.917555	-0.19211	0.218304	0.337522	-0.170678	0.270141	0.449151	0.0777714	0.249997	0.371418	-0.162023	0.0294975	0.106732	-0.239795	0.00382598	0.0427581	2263.6	1378.1	4347.8	2711.2	2298.7	2537.1	2012.5	2076.2	1883.9	1563.3	1693.3	1698.3	1683.2	2599.2	1693.4	1211.2	1291.2	1398.2	0.0173605	-0.264513	0.425732	0.112733	0.00067253	0.000880079	-0.104886	-0.090054	-0.20281	-0.106612	-0.0350478
A0A140LIE2	Pigq	Phosphatidylinositol N-acetylglucosaminyltransferase subunit Q OS=Mus musculus OX=10090 GN=Pigq PE=1 SV=1	0.343605	0.0787278	0.147751	-0.0987747	0.585155	0.692217	-0.44238	0.0305352	0.106106	-0.362247	0.0245131	0.0648092	-0.569849	0.00199774	0.0190143	-0.207602	0.159535	0.408666	100.5	64.2	221.3	167.4	136.7	155.4	97.3	109.2	94.7	60.7	70.2	56.5	53.2	60.1	49.7	31.8	41.5	38	-0.102417	-0.314902	0.503096	0.468747	0.302514	0.345332	-0.101717	0.0346196	-0.14345	0.19027	0.356366
A0A140LIJ4	Dnah14	Dynein, axonemal, heavy chain 14 OS=Mus musculus OX=10090 GN=Dnah14 PE=1 SV=1	-0.392177	0.00703484	0.021818	-0.0589669	0.620569	0.721704	0.33321	0.0165706	0.0700861	-0.107231	0.702906	0.79022	0.049464	0.859921	0.922573	0.156695	0.578959	0.792467	920.1	727.9	1246.3	726.1	682.9	907.8	939.1	916.5	742.4	573.7	464.7	953.6	679.9	699.5	599.6	470.2	470.6	867.5	0.0367767	0.132791	-0.0587294	-0.469786	-0.432227	-0.163681	0.113649	0.04838	-0.228091	-0.0637039	-0.41138
A0A140LIP6	Ccp110	Centriolar coiled-coil protein of 110 kDa (Fragment) OS=Mus musculus OX=10090 GN=Ccp110 PE=1 SV=1	-0.334556	0.00143733	0.00605787	-0.123879	0.135591	0.233546	0.210676	0.0203616	0.080858	0.235005	0.0561945	0.120975	0.0469582	0.674495	0.802618	-0.188047	0.114448	0.341822	139.1	95.4	199	128.4	105.6	118.4	121.2	116.4	125.2	71.9	93.1	95.2	100.5	143.9	100.7	74.5	85.1	75.5	0.216093	0.106097	0.199444	-0.064324	-0.220306	-0.197402	0.0647446	-0.023679	0.108931	-0.372789	-0.0436788
A0A140LIT2	Dhcr7	7-dehydrocholesterol reductase OS=Mus musculus OX=10090 GN=Dhcr7 PE=1 SV=1	0.346445	0.069032	0.133315	-0.352488	0.0650639	0.133662	-0.698933	0.00219206	0.0187303	-0.0770231	0.535245	0.648569	-0.360066	0.0136214	0.0641858	-0.283043	0.0404636	0.18678	2939.5	1571.3	4758.6	4261.2	3937.9	3281.5	2150.5	2295.6	1851.2	1546.6	1799.6	1562.5	1561.8	2476.6	1342.9	1127.1	1216.7	1021.8	0.0173605	-0.452187	0.179032	0.388109	0.400329	-0.00489661	-0.386154	-0.32208	-0.605024	0	0.174897
A0A140LIZ7	Nhsl1	NHS-like protein 1 OS=Mus musculus OX=10090 GN=Nhsl1 PE=1 SV=1	-0.0314919	0.759279	0.824819	0.211867	0.0607283	0.126677	0.243359	0.0357355	0.117721	-0.217692	0.140032	0.24062	-0.332704	0.0345365	0.1179	-0.115012	0.416354	0.679519	340.3	248.3	449.9	401.3	324	333.8	357.7	346.8	412	366.2	564.1	435.9	348.1	594.5	387.9	291.1	293.8	359.1	-0.00993627	-0.0305942	-0.140434	0.0629977	-0.119637	-0.218801	0.109391	0.0346196	0.310627	0	0.57964
A0A140LJF7	Ryr3	Ryanodine receptor 3 OS=Mus musculus OX=10090 GN=Ryr3 PE=1 SV=1	-0.159819	0.217175	0.325807	-0.446077	0.00442285	0.0171705	-0.286258	0.0403654	0.127848	-0.036697	0.574699	0.682271	-0.176932	0.0192742	0.0808079	-0.140235	0.0514961	0.215522	526.6	388.8	1038.6	599.5	496.5	624.6	422.4	433.9	397.1	399.1	393.3	395.8	377.6	561.5	380.6	295.3	299.9	330.8	0.102274	0.0986599	0.54884	0.124386	-0.0215266	0.167458	-0.168439	-0.159812	-0.260205	0.0684747	0.00367584
A0A140LJJ0	Wdr45	WD repeat domain phosphoinositide-interacting protein 4 (Fragment) OS=Mus musculus OX=10090 GN=Wdr45 PE=1 SV=1	-0.17194	0.0308492	0.0714414	-0.192789	0.0183652	0.051371	-0.0208485	0.766159	0.860387	-0.187235	0.0174636	0.050643	-0.167157	0.0293668	0.106366	0.0200784	0.765727	0.891384	617	470	910.2	601.1	563.7	664.1	524.8	561.1	519.5	848.4	844	898	741.6	1067	771.8	647	668.9	715	0.147703	0.189159	0.175322	-0.0549021	-0.0215266	0.0727917	-0.0384152	0.02795	-0.0557173	0.136518	0.0853372
A0A140LJJ5	Akap13	A-kinase anchor protein 13 OS=Mus musculus OX=10090 GN=Akap13 PE=1 SV=1	0.943017	1.09189e-05	0.000110046	0.875991	2.04867e-05	0.000276802	-0.0670261	0.571987	0.722319	0.523882	3.23382e-05	0.000450353	0.334566	0.00101847	0.0126841	-0.189315	0.0263724	0.143028	168.7	155.4	239.9	376.2	322.8	448.6	330.1	332.2	306.8	244.4	242	231.1	338.1	507.1	332.2	252	273.3	271.1	-0.91882	-0.603229	-0.944142	0.0732797	-0.0215266	0.311108	0.0970072	0.0760311	-0.0112556	-0.149581	-0.207497
A0A140T8J8	Nup98	Nuclear pore complex protein Nup98-Nup96 OS=Mus musculus OX=10090 GN=Nup98 PE=1 SV=1	0.323282	0.0031519	0.0112909	-0.0841194	0.335564	0.462364	-0.407401	0.000668676	0.00840295	0.276405	0.0496945	0.109508	0.0710062	0.57806	0.733912	-0.205398	0.127804	0.3643	217.3	174.2	356.9	336.3	317.9	301.7	211.9	211.6	218.9	345.1	348.2	447.5	468.9	742.3	384.8	350.2	307.9	393.8	0.00677669	0.121898	0.189314	0.471897	0.516774	0.299161	0.0178562	-0.0143127	0.0620865	-0.157094	-0.187871
A0A140T8M2	Igkv12-44	Immunoglobulin kappa variable 12-44 (Fragment) OS=Mus musculus OX=10090 GN=Igkv12-44 PE=4 SV=2	1.12773	3.04364e-05	0.000257616	0.725721	0.000916811	0.005135	-0.402006	0.0270825	0.0988109	0.825651	6.31201e-06	0.000123256	0.0552158	0.571344	0.728174	-0.770436	1.15021e-05	0.000635799	170.9	129.4	248.8	425.6	493.6	333.1	264.2	262.5	310.5	234.8	302.5	300.2	478.7	717.8	484.3	256.5	232	273.8	-0.611118	-0.578367	-0.602578	0.540288	0.880185	0.170644	0.0647446	0.0253066	0.295049	-0.354492	-0.0326676
A0A140T8N9	Igkv6-32	Immunoglobulin kappa variable 6-32 (Fragment) OS=Mus musculus OX=10090 GN=Igkv6-32 PE=4 SV=2	1.65726	5.5975e-09	2.43779e-07	0.52914	0.000145663	0.0012734	-1.12812	2.06267e-07	2.96447e-05	1.80478	1.16613e-08	9.10846e-07	0.6909	6.37966e-05	0.0020744	-1.11388	1.02843e-06	0.000104089	74.8	67.6	116.1	290.6	255.7	302.2	112.3	123.7	109.9	106.7	114.3	114.3	368.3	502.4	450.4	149.5	151.4	176.5	-0.616897	-0.328847	-0.515934	1.17609	1.11756	1.21645	0.0167346	0.126097	-0.0170901	-0.504805	-0.449219
A0A140T8Q6	Milr1	Allergin-1 OS=Mus musculus OX=10090 GN=Milr1 PE=1 SV=1	1.60711	5.47466e-08	1.36128e-06	1.693	3.36129e-08	2.25741e-06	0.085889	0.448413	0.619597	0.280195	0.0304706	0.0763732	0.0933586	0.419578	0.601334	-0.186837	0.123393	0.356822	111	96.1	172.8	386.8	349.8	469.5	382.5	418.9	336.5	139.2	145.6	146.7	199.4	230.5	162.4	131.2	146	128.4	-1.63861	-1.4125	-1.53336	-0.00252205	-0.0215266	0.260914	0.193674	0.294695	0.00616271	-0.0688092	-0.0476368
A0A140T8R7	Rcor1	REST corepressor 1 OS=Mus musculus OX=10090 GN=Rcor1 PE=1 SV=1	-0.167107	0.454641	0.572923	-0.136634	0.538978	0.653356	0.030473	0.889968	0.933936	0.332782	0.0387552	0.0911901	-0.127523	0.382365	0.569584	-0.460305	0.00826959	0.0719301	41.7	36.9	37.7	41.5	35.3	34.1	38.7	34.5	28.3	48.2	61.6	48.6	60.8	116.2	57.2	36.8	40.9	50.1	0.193787	0.451425	-0.484991	0.021911	-0.0854793	-0.27753	0.133457	-0.0624048	-0.320732	-0.0557775	0.254441
A0A140T8S0	Megf10	Multiple epidermal growth factor-like domains protein 10 (Fragment) OS=Mus musculus OX=10090 GN=Megf10 PE=1 SV=2	-0.235479	0.0261036	0.0623191	-0.167661	0.092416	0.175245	0.0678181	0.46823	0.63624	-0.0938547	0.505131	0.621859	0.0474733	0.73379	0.841476	0.141328	0.322611	0.598069	492.2	340.8	811.1	518.7	423.2	463	435.9	432.1	441.1	442.3	482.3	494.2	453.4	623.5	430.1	525.3	396.5	380.6	0.175499	0.079245	0.36284	0.0862151	-0.0812928	-0.0937748	0.047636	0.00487909	0.0620865	-0.0357591	0.0454676
A0A171EBL2	Rnf213	E3 ubiquitin-protein ligase RNF213 OS=Mus musculus OX=10090 GN=Rnf213 PE=1 SV=1	1.35134	2.16227e-08	6.6687e-07	0.885069	1.08287e-06	2.73036e-05	-0.466268	0.000241456	0.0041312	1.24711	1.67324e-07	6.64305e-06	0.548689	0.00020163	0.00452065	-0.69842	2.88559e-05	0.00127789	1844.8	1585.2	2729	5508.8	5226.6	5612.1	3373.4	3840.3	3358.2	2460.6	2803.1	2506	5328.5	9823.6	6190.8	3339.7	3103.6	3555.6	-0.853379	-0.638113	-0.821765	0.559955	0.610143	0.570656	0.0647446	0.221635	0.0555713	-0.440708	-0.296374
A0A171KXD3	Prmt1	Protein arginine N-methyltransferase 1 OS=Mus musculus OX=10090 GN=Prmt1 PE=1 SV=1	-0.0352875	0.84381	0.888971	-0.192774	0.295552	0.421313	-0.157486	0.38829	0.566647	0.372757	0.0259122	0.0676617	0.216542	0.159092	0.322402	-0.156215	0.297767	0.575631	2017	2529	2940.7	2544.3	2495.1	2676.5	2066.4	2137.1	1968.7	4232	3087.7	4532.6	5430	6786.1	4891.6	3607.5	3708.9	4730.9	-0.289526	0.470895	-0.278872	-0.119408	-0.0215266	-0.0624312	-0.207233	-0.188824	-0.279768	-0.0989992	-0.597485
A0A1B0GR08	Tubgcp2	Gamma-tubulin complex component (Fragment) OS=Mus musculus OX=10090 GN=Tubgcp2 PE=1 SV=1	-0.029115	0.794034	0.851504	0.499112	0.00105209	0.00571486	0.528227	0.000706589	0.00875328	0.150431	0.482481	0.601824	-0.0724167	0.732699	0.841351	-0.222847	0.305455	0.582317	200.8	162.2	329.7	243.4	247.4	204.6	312.6	288.8	290.6	256.3	416.3	222.1	296.7	545	280.9	246.2	237.8	237.2	-0.283726	-0.157646	-0.101626	-0.171096	-0.0215266	-0.437721	0.402217	0.257845	0.294276	0	0.656111
A0A1B0GR19	Rcn3	Reticulocalbin-3 (Fragment) OS=Mus musculus OX=10090 GN=Rcn3 PE=1 SV=1	1.6126	9.54768e-09	3.58503e-07	1.33476	5.65843e-08	3.17668e-06	-0.27784	0.0122992	0.0570941	0.55265	0.00134811	0.00775882	0.548904	0.00141152	0.0153918	-0.00374573	0.976625	0.988377	273.7	247.3	429.2	1034.8	881.4	1110.3	705.4	773.5	739.4	299.3	311.2	269.3	490.8	564.8	400.3	352.5	418.5	362.7	-1.4164	-1.12867	-1.30064	0.337345	0.231915	0.422841	-0.00316887	0.0996659	0.0620865	-0.277184	-0.264613
A0A1B0GRA5	Stim1	Stromal interaction molecule 1 OS=Mus musculus OX=10090 GN=Stim1 PE=1 SV=1	-0.0926576	0.654725	0.744557	-0.215382	0.309467	0.435276	-0.122725	0.555212	0.709491	-0.381996	0.014762	0.0446463	-0.431819	0.0077325	0.0449198	-0.0498237	0.70803	0.864555	3867.4	1982.6	7074.9	4337.5	3981.1	3158.2	3019.3	3180.8	3123.4	1746.2	2484	1873.9	1640.4	2142	1465.4	1261.5	1395.7	1281.3	0.299335	-0.230571	0.637386	0.299895	0.302251	-0.173968	-0.010431	0.0346196	0.0358142	0.0901712	0.554939
A0A1B0GRT6	Ptpre	Receptor-type tyrosine-protein phosphatase OS=Mus musculus OX=10090 GN=Ptpre PE=1 SV=1	0.189027	0.0309855	0.0716184	0.215005	0.0172256	0.0488681	0.0259777	0.736493	0.842024	0.287102	0.00208985	0.0107334	0.214067	0.0116846	0.0581076	-0.0730354	0.316385	0.591298	1543.6	1180.8	2012.6	1938.2	1719.2	1988.1	1726.8	1757.4	1635.8	1152.8	1256.7	1237.9	1478.2	2170.7	1423.4	1135	1197	1403.5	-0.144442	-0.096911	-0.294975	0.0190369	-0.0278902	0.0396081	0.0647446	0.0599612	-0.0160181	-0.124498	-0.0436788
A0A1B0GRU0	Slc17a7	Vesicular glutamate transporter 1 OS=Mus musculus OX=10090 GN=Slc17a7 PE=1 SV=1	-0.388658	0.00299553	0.0108279	-0.319392	0.00940679	0.0308669	0.0692659	0.500602	0.662024	0.00518362	0.977092	0.986565	-0.280365	0.142959	0.301527	-0.285548	0.136489	0.375646	287.8	181.8	434.7	247.3	205.1	243.6	227	229.1	194.8	166.2	268.6	165.4	171.8	301.8	201.8	141.8	146.9	134.8	0.34645	0.1178	0.408108	-0.0372948	-0.181177	-0.0751446	0.0514594	0.0346196	-0.171897	0	0.64886
A0A1B0GRU3	Zc3h4	Zinc finger CCCH domain-containing protein 4 OS=Mus musculus OX=10090 GN=Zc3h4 PE=1 SV=1	-0.0903572	0.47341	0.590159	0.00166914	0.989286	0.993368	0.0920264	0.465502	0.634958	0.348733	0.100082	0.186512	0.0915913	0.643753	0.782213	-0.257142	0.210761	0.473495	68.8	60.6	108.5	73.7	77.6	79.9	69.2	65.1	87.2	121.7	189.9	126	154.3	310.6	175.9	137.5	150.6	115.9	-0.0818956	0.169079	0.0420241	-0.14758	0.0528654	-0.0471504	-0.026148	-0.144387	0.30475	-0.307393	0.290839
A0A1B0GRU8	Prpf40a	Pre-mRNA-processing factor 40 homolog A OS=Mus musculus OX=10090 GN=Prpf40a PE=1 SV=1	0.152008	0.379617	0.502139	-0.389369	0.0407746	0.0935607	-0.541377	0.00861918	0.0453422	0.563057	2.01869e-05	0.000313311	-0.150019	0.0695323	0.188907	-0.713076	2.5881e-06	0.000207163	3450	1875.6	6426.2	4190.1	3858.9	4300.2	2402.1	2737.3	2435.4	2700.7	2654.3	2778.9	3697.6	6058.2	4020.1	2149.5	2142.3	2157.3	0.0173605	-0.427819	0.381435	0.132809	0.140067	0.154126	-0.457556	-0.299223	-0.440351	0	-0.0686807
A0A1B0GS68	Gm45713	Predicted gene 45713 OS=Mus musculus OX=10090 GN=Gm45713 PE=2 SV=1	0.222591	0.0142343	0.0384037	0.0636696	0.414637	0.540759	-0.158922	0.0600793	0.166498	0.326205	0.0956857	0.180661	-0.137779	0.454442	0.630658	-0.463984	0.0259657	0.141355	5462.5	4283.8	7759.2	7113	7025.4	7035.9	5407.2	5595.7	5928.1	12218.4	11064.9	12125.4	14713.5	21304.7	14446.7	9292.4	12318	7326.1	-0.100648	-0.0172532	-0.127596	0.115309	0.223484	0.0834839	-0.0679435	-0.0486315	0.0620865	0	-0.186744
A0A1B0GS72	Cd37	Tetraspanin (Fragment) OS=Mus musculus OX=10090 GN=Cd37 PE=1 SV=1	1.81752	3.75731e-09	1.90146e-07	1.48231	2.58594e-08	1.85826e-06	-0.335211	0.00489686	0.031469	0.59698	3.42612e-05	0.000469161	0.33923	0.00232912	0.0207399	-0.257749	0.0115575	0.0876076	705.1	568.6	1072.8	2686.1	2594.3	3294.6	2094.5	2107.2	1839.3	589	576.5	587.9	914.3	1275.8	830.2	625.4	695.1	633.4	-1.55335	-1.42969	-1.48116	0.211328	0.287213	0.489816	0.0647446	0.043341	-0.125363	-0.104849	-0.179475
A0A1B0GSA5	Ddhd2	Phospholipase DDHD2 OS=Mus musculus OX=10090 GN=Ddhd2 PE=1 SV=1	-0.106237	0.45956	0.57739	-0.0808151	0.571362	0.680749	0.0254222	0.857586	0.915113	-0.372134	0.00251866	0.0124392	-0.325431	0.00570049	0.0369376	0.046703	0.623993	0.81622	420.4	357.4	665.5	509.3	431.1	445.1	377.3	367.1	528.1	671.7	735.2	603.4	523.8	713.7	515.4	454.2	442.4	513.5	-0.0188994	0.180942	0.110482	0.0929136	-0.0215266	-0.117574	-0.127566	-0.19723	0.354875	0.358801	0.445442
A0A1B0GSB4	Srek1	Splicing regulatory glutamine/lysine-rich protein 1 OS=Mus musculus OX=10090 GN=Srek1 PE=1 SV=1	0.135053	0.355905	0.47733	0.00631345	0.964777	0.97716	-0.128739	0.37787	0.556316	0.251521	0.0964208	0.181477	0.178786	0.220966	0.400767	-0.0727348	0.606613	0.809193	41.5	40.8	57.1	51.9	56.1	53.6	45.9	38.8	47.6	137.5	152.3	136.5	137.2	243.7	202.2	129.5	129.2	168.8	-0.18049	0.229033	-0.253405	-0.0228066	0.215513	0.00759016	0.0122772	-0.260285	0.0620865	0	0.103806
A0A1B0GSC1	Tacc1	Transforming acidic coiled-coil-containing protein 1 (Fragment) OS=Mus musculus OX=10090 GN=Tacc1 PE=1 SV=1	-0.1163	0.411791	0.53403	-0.0314579	0.821386	0.873019	0.0848419	0.545998	0.702283	-0.00333965	0.963554	0.976738	0.0886101	0.242629	0.426187	0.0919497	0.226565	0.491367	94.7	88.4	130.9	109.7	83.5	114.5	109.8	93.2	86.8	73.4	79.3	74.8	75.1	106.9	75.5	66.7	67	79.8	0.0173605	0.352107	-0.0489056	0.0645476	-0.203115	0.11023	0.278186	0.0115852	-0.0635829	-0.0330328	0.0348292
A0A1B0GSG5	Rnh1	Ribonuclease inhibitor OS=Mus musculus OX=10090 GN=Rnh1 PE=1 SV=1	0.456188	0.000336659	0.00186381	0.429755	0.000523163	0.00333876	-0.0264337	0.761463	0.857257	0.788613	3.69999e-07	1.27828e-05	0.58315	5.57066e-06	0.000412014	-0.205464	0.0110176	0.085315	4763.9	3942.9	6450.3	7275.3	6967.2	7523.4	6498.7	6684	5899.4	5016	5176.6	5415.2	8825.5	12982.7	8867.7	6438	6497.8	7699.2	-0.430648	-0.269469	-0.526719	0.015276	0.0789012	0.0475524	0.0647446	0.0751802	-0.0774964	-0.373414	-0.371625
A0A1B0GSP9	Ing1	Inhibitor of growth protein 1 (Fragment) OS=Mus musculus OX=10090 GN=Ing1 PE=1 SV=1	0.368309	0.00358333	0.0125916	0.0261039	0.792599	0.851872	-0.342205	0.00555995	0.0342657	0.345735	0.00704365	0.026104	-0.245068	0.03735	0.124286	-0.590803	0.000189593	0.00508364	95.5	72.9	166.4	160	135.4	140.2	93.5	107.3	105.5	77.3	65.5	84.7	100.2	130.3	94.5	56.8	54.4	56.8	-0.150717	-0.106234	0.117071	0.428842	0.314051	0.222155	-0.133867	0.0346196	0.0376794	0	-0.282652
A0A1B0GSU0	Aldh16a1	Aldehyde dehydrogenase family 16 member A1 OS=Mus musculus OX=10090 GN=Aldh16a1 PE=1 SV=1	0.53369	0.000138849	0.000898084	0.576651	7.49365e-05	0.000760584	0.0429615	0.637178	0.772021	0.7508	3.01171e-06	7.04553e-05	0.399505	0.000526733	0.00846779	-0.351294	0.00130262	0.0206637	791.3	627.4	1053.6	1294.7	1256.3	1189.2	1142.3	1216.1	1080.9	843.9	952.8	974.3	1613.7	2117.5	1531.4	1071.4	1003.8	1138.9	-0.512284	-0.413059	-0.632549	0.0330967	0.115713	-0.105631	0.0647446	0.12494	-0.017622	-0.344353	-0.212931
A0A1B0GSX0	Ldha	L-lactate dehydrogenase OS=Mus musculus OX=10090 GN=Ldha PE=1 SV=1	0.680348	4.98835e-05	0.000393051	0.478645	0.000744913	0.00431689	-0.201703	0.0698309	0.184013	0.867144	5.81339e-07	1.84031e-05	0.359306	0.000853393	0.0113565	-0.507838	6.10662e-05	0.00216168	8433.6	7066.1	11554	14716.3	16122.7	14557.6	11996	11857.6	11333.3	15892.9	15453.4	17145.2	30403	41749.1	28224.4	16545.9	17629.8	20760	-0.474231	-0.295401	-0.553354	0.164023	0.421755	0.132279	0.081486	0.0346196	-0.00315754	-0.149634	-0.233771
A0A1B0GSX6	Pdlim3	PDZ and LIM domain protein 3 OS=Mus musculus OX=10090 GN=Pdlim3 PE=1 SV=1	0.155371	0.488332	0.602951	-0.0120409	0.956619	0.971902	-0.167412	0.456179	0.62607	0.462827	0.0212618	0.0583158	0.230835	0.20226	0.377714	-0.231993	0.200191	0.462189	16.6	23.7	34.5	26.3	31.6	27.5	24.4	19.4	24.2	51.9	61	55.4	67.4	109.4	87.3	47	49.8	82.5	-0.538337	0.409431	-0.0162192	-0.0393979	0.351517	0.00886921	0.0647446	-0.296205	0.0502124	-0.233075	-0.0436788
A0A1B0GT29	Clcn4	Chloride channel protein OS=Mus musculus OX=10090 GN=Clcn4 PE=1 SV=1	0.0800994	0.618408	0.71468	-0.128696	0.428271	0.553716	-0.208795	0.210364	0.382702	-0.0697996	0.4623	0.582618	-0.167082	0.0977138	0.235906	-0.0972829	0.311933	0.587684	4085.5	2180.5	6649.1	4741.1	3957.2	4545.9	3570.7	3770.7	2913.2	1990.3	1930.1	2030.1	1869.2	2975.5	1700.1	1478.2	1682.5	1509.2	0.0633931	-0.408396	0.232745	0.113162	-0.0215266	0.0364047	-0.0835285	-0.035028	-0.379789	0.090565	0.00257587
A0A1B0GX27	Bcat2	Branched-chain-amino-acid aminotransferase OS=Mus musculus OX=10090 GN=Bcat2 PE=1 SV=1	0.142381	0.169278	0.26948	0.0725114	0.467484	0.590498	-0.0698698	0.483424	0.649205	0.423548	0.000480628	0.00353872	0.186067	0.048436	0.147797	-0.237481	0.0168601	0.109064	348.8	314.3	525.1	433.1	447.5	486.8	367.8	380.4	414	765.1	690.9	836.2	1053.8	1409.7	1006.4	743.1	738.1	808.4	-0.22987	0.0539369	-0.172973	-0.0825101	0.0907303	0.0700171	-0.105965	-0.0874939	0.0620865	-0.079421	-0.270271
A0A1D5RL96	Btbd8	BTB/POZ domain-containing protein 8 OS=Mus musculus OX=10090 GN=Btbd8 PE=1 SV=1	-0.374351	0.00340253	0.0120446	-0.0549088	0.585485	0.692217	0.319442	0.00856945	0.0451467	-0.223316	0.136314	0.236037	-0.0283398	0.840988	0.910416	0.194976	0.187478	0.445802	78.4	51.8	119.8	61.5	60.4	73.3	66.4	72.8	77.7	75.2	77.9	102.5	71.1	105.4	70.6	85.6	62.4	72.2	0.124276	-0.0395609	0.202683	-0.390932	-0.290917	-0.153807	-0.0680106	0.0346196	0.156063	0	0.00721188
A0A1D5RLJ3	Fam192a	PSME3-interacting protein (Fragment) OS=Mus musculus OX=10090 GN=Fam192a PE=1 SV=1	0.103807	0.477401	0.593941	0.139566	0.34455	0.471697	0.0357582	0.804382	0.885325	0.198078	0.273584	0.396846	-0.0331215	0.85015	0.91688	-0.2312	0.206226	0.468986	98.8	86.3	140.2	120.5	126.1	119	109.3	93.3	135.6	269.4	413.5	336.3	337.6	624.6	376	339.9	272.4	257.3	-0.251018	-0.0121037	-0.27941	-0.129508	0.0620801	-0.163681	-0.0579236	-0.316393	0.250482	-0.325565	0.248894
A0A1D5RLL3	Efr3a	Protein EFR3 homolog A OS=Mus musculus OX=10090 GN=Efr3a PE=1 SV=1	0.514836	7.42399e-05	0.000544931	0.435964	0.000273264	0.00205405	-0.0788713	0.340535	0.521322	0.221138	0.0378898	0.089712	0.0790655	0.411327	0.594604	-0.142073	0.154826	0.402234	1972.6	1284.4	2759.2	2972.7	2834.8	2949.7	2535.4	2577.4	2292	1344.6	1436.8	1231.6	1623.3	2254.4	1443.6	1190.8	1297.7	1236.4	-0.368458	-0.553396	-0.417601	0.0582779	0.115804	0.0309705	0.0410415	0.0346196	-0.107223	0	0.0520034
A0A1D5RLM8	Gm11639	Predicted gene 11639 OS=Mus musculus OX=10090 GN=Gm11639 PE=1 SV=1	-0.114392	0.244038	0.357156	-0.014009	0.882401	0.917994	0.100383	0.302741	0.482812	-0.229399	0.102749	0.190101	-0.246396	0.0826609	0.212014	-0.0169967	0.896582	0.950958	150.2	140.7	225	168.5	159.6	169.9	156.5	163.6	156.1	242.1	295.9	374	254.2	356.4	257.3	231.1	201.6	234.7	-0.0702154	0.269587	-0.02047	-0.0692916	-0.0215266	-0.0734561	0.0364466	0.0703317	0.0300964	-0.070361	0.175467
A0A1D5RLV1	Epb41	Protein 4.1 (Fragment) OS=Mus musculus OX=10090 GN=Epb41 PE=1 SV=1	-0.153565	0.461221	0.57862	-0.451383	0.0484849	0.106502	-0.297819	0.168496	0.330824	-0.0233042	0.782693	0.852186	0.240887	0.0154247	0.0696679	0.264191	0.0095735	0.0785168	170	91.7	325.2	169	138.6	191.7	103	144.5	115.3	70.7	69.3	70.8	70.1	96.2	68.7	70.5	77.8	71.1	0.251826	-0.20465	0.654323	0.0783742	-0.0816689	0.2441	-0.423681	0.0346196	-0.26359	0	-0.0725336
A0A1D5RLV3	Unc80	Protein unc-80 homolog OS=Mus musculus OX=10090 GN=Unc80 PE=1 SV=1	-0.364857	0.0260913	0.0623191	-0.724085	0.000437197	0.00289558	-0.359227	0.0279443	0.100504	-0.337451	0.00730074	0.0267942	-0.384165	0.00340188	0.0263995	-0.0467138	0.650419	0.832015	154.2	83.3	244.4	136.7	110.9	118.2	89.1	82.9	81.6	95.8	83.1	93.2	68.8	118.4	63.3	55.3	62.3	66	0.492904	0.0385545	0.624051	0.154174	-0.0215266	-0.0717106	-0.251017	-0.385196	-0.380532	0.477617	0.228761
A0A1D5RLV7	Wdfy3	WD repeat and FYVE domain-containing protein 3 OS=Mus musculus OX=10090 GN=Wdfy3 PE=1 SV=1	-0.123017	0.107808	0.188402	-0.0352284	0.623328	0.724102	0.0877883	0.235716	0.411229	-0.0526928	0.669631	0.762408	-0.0605687	0.624371	0.766831	-0.00787591	0.948909	0.976075	1361.9	985.9	2132.7	1416.9	1274.2	1497	1306.4	1334.1	1321.4	1285.9	1712.3	1319.5	1253.6	2298	1267.1	1151.2	1179.1	1285.6	0.0471144	0.0150718	0.16088	-0.0607084	-0.0878017	0.00252615	0.0344745	0.0346196	0.0482869	0.000336619	0.369815
A0A1D5RLW5	Rpl18a	60S ribosomal protein L18a OS=Mus musculus OX=10090 GN=Rpl18a PE=1 SV=1	0.325937	0.0371558	0.0823895	0.0880493	0.52966	0.646423	-0.237888	0.109592	0.248667	0.624737	0.0120114	0.0386387	0.0150139	0.942507	0.96852	-0.609723	0.0136059	0.0968029	4414.2	4929.8	7309.3	6928.8	7386.2	7461.3	5445.1	5759	5271.4	12651.4	8623.5	13613.5	17805.6	25874	16568.2	10577.1	12290.6	8030.1	-0.366306	0.227136	-0.172019	0.119208	0.337487	0.209927	-0.0161152	0.0346196	-0.0655457	0	-0.59663
A0A1D5RM50	Cmtm3	CKLF-like MARVEL transmembrane domain-containing protein 3 (Fragment) OS=Mus musculus OX=10090 GN=Cmtm3 PE=1 SV=1	2.68157	5.22195e-08	1.30295e-06	1.93753	1.04197e-06	2.66461e-05	-0.74404	0.00219468	0.0187304	0.574042	0.0122168	0.039075	0.389871	0.0644559	0.179946	-0.184171	0.34861	0.623208	251.9	195.8	579.2	2161.6	2098.9	2026.7	1242.5	1238.8	902.7	320.2	281.6	242.1	507.5	520.8	382	311.9	386.1	277.8	-2.28066	-2.21007	-1.61274	0.655577	0.739164	0.546508	0.0690472	0.0346196	-0.394538	0	-0.229005
A0A1D5RM65	Rassf5	Ras association domain-containing protein 5 OS=Mus musculus OX=10090 GN=Rassf5 PE=1 SV=1	0.0404748	0.700847	0.779973	0.0528904	0.616628	0.718283	0.0124156	0.905854	0.941709	-0.141443	0.211878	0.32913	-0.102162	0.357855	0.548889	0.039281	0.718527	0.869395	89	79.8	134.1	110	90.9	126.3	95.6	98.4	97.8	124.5	166.2	129.4	121.2	177.8	129.8	110.5	111.7	119.5	-0.118669	0.15798	-0.0605315	0.0220176	-0.127081	0.205267	0.0319208	0.0434435	0.0620865	0	0.373096
A0A1D5RM83	Iqsec1	IQ motif and SEC7 domain-containing protein 1 OS=Mus musculus OX=10090 GN=Iqsec1 PE=1 SV=1	-0.0314264	0.651403	0.741836	-0.142024	0.0621649	0.12896	-0.110598	0.132819	0.283848	-0.319483	0.00399156	0.0171244	-0.304063	0.00535834	0.0353581	0.0154195	0.860249	0.933235	3871.4	2669.6	5484.9	4121.7	3702.3	4241.7	3241.8	3499.9	3218	4996.9	6095.2	6083.3	4291.7	6716.6	4637	4001.5	3735.7	4486.9	0.081794	-0.0203728	0.0511091	0.00723815	-0.0215266	0.0325395	-0.126882	-0.0464885	-0.140171	0.107842	0.350803
A0A1D5RMH2	Kcnk1	Potassium channel subfamily K member OS=Mus musculus OX=10090 GN=Kcnk1 PE=1 SV=1	-0.203446	0.186473	0.289728	-0.456692	0.00997472	0.0321428	-0.253246	0.108124	0.246503	-0.0834122	0.367763	0.492499	-0.12526	0.18729	0.35976	-0.0418483	0.646049	0.829051	194.9	105.5	310.1	183.1	151.2	183.9	138.7	134.3	114.6	113.2	103.4	115.6	107.9	162.6	90.9	85.6	84.6	98.1	0.383636	-0.0677897	0.520341	0.128594	-0.0215266	0.118782	-0.0597458	-0.136379	-0.337765	0.130638	-0.0436788
A0A1D5RMI9	Mthfsd	Methenyltetrahydrofolate synthase domain-containing protein OS=Mus musculus OX=10090 GN=Mthfsd PE=1 SV=1	-0.179079	0.0948925	0.170987	-0.332967	0.00659348	0.0233173	-0.153888	0.143847	0.299185	0.123181	0.358659	0.483534	-0.183772	0.181981	0.352865	-0.306953	0.0378925	0.178789	81	74.5	128.5	85.3	77.6	98.4	68.6	67.7	72.3	124.2	93.8	136.6	125.9	176.1	130	89.5	81.6	101.3	0.0792257	0.392609	0.211705	-0.0110905	-0.0215266	0.17892	-0.113103	-0.162281	-0.0399745	0	-0.448684
A0A1D5RML8	Polr2c	DNA-directed RNA polymerase II subunit RPB3 OS=Mus musculus OX=10090 GN=Polr2c PE=1 SV=1	0.240003	0.0660358	0.128844	0.200507	0.115255	0.205873	-0.0394959	0.740593	0.845551	0.354504	0.00529794	0.0211972	0.172039	0.114516	0.260415	-0.182465	0.0966534	0.312026	68.3	61.3	90.8	87	88	99.7	78.4	88.8	71.7	97.8	86.4	105.6	121.7	162.5	132.2	95.9	88.7	102.2	-0.331769	-0.0537029	-0.454257	-0.14758	-0.0050385	0.0328968	-0.0854171	0.0641639	-0.216956	-0.0634888	-0.285971
A0A1L1SQ51	Tln2	Talin-2 OS=Mus musculus OX=10090 GN=Tln2 PE=1 SV=1	-0.269988	0.00526731	0.0173086	-0.098395	0.222479	0.341975	0.171593	0.0470431	0.141385	-0.134512	0.102929	0.190386	0.0259607	0.735742	0.842153	0.160473	0.0580813	0.231231	4671.9	3928.4	7005.1	4401.9	4253.4	4774.3	4524.1	4370.6	4585.6	5612.4	6002.4	6548.3	5232.8	8083	5527.5	5250.4	4966.7	6082.7	0.063739	0.247736	0.11484	-0.187084	-0.110541	-0.0860229	0.0647446	-0.0151798	0.0815662	0	0.0532428
A0A1L1SQE2	Ahi1	Jouberin OS=Mus musculus OX=10090 GN=Ahi1 PE=1 SV=1	-0.250173	0.0135606	0.0370076	-0.139586	0.125083	0.219125	0.110588	0.213993	0.386661	-0.0971141	0.320839	0.444872	-0.190134	0.0685008	0.186882	-0.0930203	0.340643	0.615969	991.5	758.7	1623.2	962.1	940.9	977.3	913	870.4	994.7	1315	1384.4	1528.3	1317.8	1896.3	1275.4	1191.7	1012	1058.4	0.0607864	0.108768	0.238648	-0.14758	-0.0536721	-0.141067	-0.0108274	-0.109889	0.110161	0	0.0305193
A0A1L1SQU7	Fat1	FAT atypical cadherin 1 OS=Mus musculus OX=10090 GN=Fat1 PE=1 SV=1	0.131481	0.156189	0.252275	0.131671	0.155653	0.260062	0.000189223	0.99828	0.998836	0.0291884	0.703084	0.790296	0.0992607	0.21223	0.38972	0.0700723	0.368747	0.643004	1910.5	1238.1	2917.4	2400.3	2095.9	2197.8	1982.2	2071.3	1912.6	1482.8	1607.6	1625.8	1575.3	2350.8	1558.9	1442.1	1549.2	1452.7	-0.0992258	-0.290983	-0.0217877	0.0650987	-0.00449326	-0.0781577	0.00131061	0.0346196	-0.0529149	-0.0722044	0.000701315
A0A1L1SQX6	Olfm2	Noelin-2 OS=Mus musculus OX=10090 GN=Olfm2 PE=4 SV=1	0.0460947	0.763239	0.828244	-0.389683	0.0261828	0.0668144	-0.435778	0.0154895	0.0666911	0.0759915	0.346221	0.471098	-0.239132	0.011315	0.0569209	-0.315124	0.00225068	0.030062	1914	974.2	2863.8	2128.2	1877.7	1792.7	1284.4	1358	1178.2	789.7	761.8	877	865.3	1276.9	784	590.1	606.3	611	0.111817	-0.428419	0.159862	0.0999201	0.0453059	-0.163681	-0.416295	-0.366031	-0.543463	0.010451	-0.0851201
A0A1L1SR96	Ano8	Anoctamin OS=Mus musculus OX=10090 GN=Ano8 PE=1 SV=1	-0.120077	0.520166	0.631405	-0.417145	0.0436107	0.0985492	-0.297067	0.130682	0.28091	-0.242961	0.01398	0.0428769	-0.310724	0.0035236	0.0268573	-0.0677634	0.424428	0.686086	3014	1539.4	5599.2	3122	2618.7	3017.5	2036.3	2217	2091.7	1474.2	1646.9	1590.8	1357.6	1835.8	1310.8	1044.7	1185.8	1113.1	0.220189	-0.315057	0.580436	0.10604	-0.0215266	0.0408217	-0.298156	-0.205622	-0.262088	0.118874	0.235016
A0A1L1SRW2	Ubl7	Ubiquitin-like protein 7 (Fragment) OS=Mus musculus OX=10090 GN=Ubl7 PE=1 SV=1	-0.403305	0.0121982	0.0338311	0.299017	0.0467418	0.103608	0.702321	0.000356436	0.00533615	0.168754	0.189326	0.303713	-0.149632	0.24005	0.423514	-0.318386	0.0243097	0.135235	121.8	109.2	163.3	105.5	116.4	93.2	142.4	159.2	154.4	118.3	145.1	160.2	149.3	213.1	172.1	111.4	96.4	127.8	0.0173605	0.293884	-0.0929237	-0.354851	-0.0869497	-0.549794	0.29018	0.420946	0.404245	-0.294597	-0.0436788
A0A1L1SRX2	Ampd3	AMP deaminase OS=Mus musculus OX=10090 GN=Ampd3 PE=1 SV=1	0.621852	4.09416e-05	0.000331258	0.550028	0.00011072	0.00103343	-0.0718235	0.43586	0.609357	0.833718	1.47709e-06	3.96059e-05	0.73393	4.59195e-06	0.000378085	-0.0997881	0.245804	0.514221	1639	1455.7	2390.8	2963.5	2792	3062.3	2410.6	2704	2376.8	2509	2536.5	2844.5	4642.8	6436.2	4808	3625.7	3547.3	4411.3	-0.539216	-0.276254	-0.527833	0.15033	0.19038	0.181542	0.0647446	0.200322	0.0417147	-0.531147	-0.559099
A0A1L1SSA8	Tmem205	Transmembrane protein 205 (Fragment) OS=Mus musculus OX=10090 GN=Tmem205 PE=1 SV=1	0.347823	0.0704453	0.135389	-0.0155978	0.929272	0.953335	-0.363421	0.0605432	0.167452	0.144702	0.186673	0.300567	-0.0553186	0.5993	0.750734	-0.20002	0.0787465	0.277117	1176.5	582.5	1922.4	1673.7	1405	1407.6	1076.6	1092.7	938.2	768.9	689.2	734	901.2	1182.7	691.2	592.3	626.7	636.3	0.0173605	-0.562746	0.192473	0.36096	0.234542	0.0950548	-0.0632744	-0.0719843	-0.264447	0.153693	-0.0478593
A0A1L1SSF2	Adpgk	ADP-dependent glucokinase OS=Mus musculus OX=10090 GN=Adpgk PE=1 SV=1	0.310354	0.0910064	0.165521	-0.185194	0.28994	0.415206	-0.495548	0.0138627	0.0620202	-0.10358	0.284239	0.407775	-0.18154	0.075865	0.200652	-0.0779593	0.414182	0.678094	2334.6	1187.8	3710.5	3123.3	2911.6	2629.7	1811.2	2032	1646.1	1622.6	1465.2	1649.3	1574.3	1922.2	1464.5	1206.9	1206.2	1258	0.0173605	-0.523458	0.152504	0.272316	0.29711	0.00804158	-0.301485	-0.165655	-0.442037	0.14721	-0.0436788
A0A1L1SSH9	Sparc	SPARC OS=Mus musculus OX=10090 GN=Sparc PE=1 SV=1	0.430199	0.000174643	0.00108282	-0.0954945	0.222395	0.34192	-0.525694	3.47726e-05	0.00109595	0.367987	0.00466952	0.0192073	0.105473	0.320884	0.511734	-0.262515	0.026887	0.145161	5304.7	4044.1	8122.6	8841.9	7444.4	7894	5069.7	4878.5	4998.9	3653.7	3136.6	3588.6	4716.5	6422.8	4090.8	3340.4	3348.5	3119.1	0.0173605	0.0599729	0.0987361	0.589506	0.467358	0.409804	-0.000626187	-0.0862139	-0.023574	0.0259371	-0.237898
A0A1L1SSS4	Ncoa7	Nuclear receptor coactivator 7 OS=Mus musculus OX=10090 GN=Ncoa7 PE=1 SV=1	-0.169326	0.0863797	0.158834	-0.335945	0.00375446	0.0151923	-0.166619	0.0907952	0.220365	-0.308306	0.0577251	0.123559	-0.255194	0.10622	0.249013	0.053112	0.718955	0.869766	225.4	191.5	319.3	231	219.4	233.1	165.4	183.8	195.1	383.3	295.8	436.1	291.6	376.1	332.9	264.4	250.8	298.8	0.0562845	0.255206	0.0254146	-0.0732502	-0.0215266	-0.0762958	-0.34286	-0.220807	-0.107263	0.359294	-0.0582369
A0A1L1SST5	Spg21	Maspardin OS=Mus musculus OX=10090 GN=Spg21 PE=1 SV=1	0.61151	5.93936e-06	6.58646e-05	0.353155	0.00050753	0.00325054	-0.258355	0.00410669	0.028294	0.19337	0.0225915	0.0611459	0.0559946	0.451972	0.629067	-0.137376	0.0842891	0.287999	420.9	327.7	662.5	750.8	687.7	769.4	535.3	584.1	527.1	381.9	437.4	424.1	470.5	719.3	438.7	357.5	377.1	402.2	-0.455377	-0.382414	-0.334229	0.214634	0.214037	0.233837	-0.0611231	0.0346196	-0.0860522	-0.15121	0.000869956
A0A1L1SSU2	Dcun1d5	DCN1-like protein (Fragment) OS=Mus musculus OX=10090 GN=Dcun1d5 PE=1 SV=1	0.0835397	0.509068	0.62256	-0.12502	0.329821	0.456684	-0.20856	0.118669	0.262709	0.0926439	0.329647	0.45441	-0.048057	0.606463	0.754748	-0.140701	0.151013	0.39653	200.6	211.7	341.9	265.7	274.5	288.7	199.4	214.8	226.2	545.9	669.8	608.4	593.7	1039.8	612.5	476.2	516.1	558	-0.155917	0.355848	0.0800411	0.0846197	0.257681	0.188291	-0.117189	-0.0399853	0.0620865	-0.121097	0.130317
A0A1L1SSV8	Taok2	Serine/threonine-protein kinase TAO2 (Fragment) OS=Mus musculus OX=10090 GN=Taok2 PE=1 SV=1	-0.413876	0.000654194	0.00320671	-0.377364	0.00124805	0.00648951	0.0365127	0.673636	0.797356	-0.182028	0.0211713	0.0581563	-0.249585	0.00388479	0.028683	-0.0675574	0.333127	0.608055	566.3	414.6	854.6	479.6	399.6	539.7	424.6	448.3	416.2	359.4	386.9	390.8	342.1	480.5	317.4	260.8	278.8	303	0.354463	0.338681	0.41485	-0.0502124	-0.187435	0.104012	-0.0136155	0.0346196	-0.045101	0.0711723	0.133864
A0A1L1SSX7	Lztfl1	Leucine zipper transcription factor-like protein 1 (Fragment) OS=Mus musculus OX=10090 GN=Lztfl1 PE=1 SV=1	-0.316715	0.0117896	0.0328875	-0.176987	0.115666	0.20635	0.139729	0.203396	0.374703	-0.318852	0.00385466	0.016747	-0.0678621	0.441808	0.619964	0.25099	0.0145524	0.0997832	968	701.4	1111.8	819.6	737.4	788	837	733.1	736.8	763.5	776.7	841.4	642	891	630.1	648.9	585.3	777.2	0.314172	0.283467	-0.0193046	-0.0908552	-0.117275	-0.163681	0.151777	-0.069566	-0.0348361	0	-0.0189495
A0A1L1ST08	Commd4	COMM domain-containing protein 4 (Fragment) OS=Mus musculus OX=10090 GN=Commd4 PE=1 SV=1	0.259246	0.0357218	0.0799429	0.203374	0.0858912	0.165251	-0.0558713	0.61136	0.754205	0.363477	0.0519257	0.113519	0.492143	0.0137865	0.0645328	0.128666	0.451884	0.706174	101.3	87.4	185.7	171.1	127.5	157.5	122.8	135	131	87.7	110.7	89.8	101.5	231.2	110.9	106.9	105.6	146.4	-0.353572	-0.132436	-0.0125274	0.237693	-0.0605962	0.102104	-0.0285117	0.0780122	0.0620865	-0.285613	0.00671459
A0A1L1ST73	Senp8	Sentrin-specific protease 8 (Fragment) OS=Mus musculus OX=10090 GN=Senp8 PE=1 SV=1	-0.351774	0.0241294	0.0584013	-0.218805	0.128939	0.224838	0.132969	0.337766	0.518851	-0.130773	0.709752	0.794544	0.0920696	0.792915	0.883127	0.222843	0.528801	0.76157	218.9	171.3	256.5	188.5	177.3	168.8	193.9	185.9	146.5	444.3	174.7	471.3	362.6	333.1	323.5	347.7	269.9	321.6	0.253106	0.333424	-0.0515023	-0.127542	-0.0898609	-0.302893	0.125531	0.0346196	-0.28154	0.415579	-0.974755
A0A1L1STC6	Syne1	Nesprin-1 OS=Mus musculus OX=10090 GN=Syne1 PE=1 SV=1	-0.118645	0.352446	0.473841	-0.2957	0.0358422	0.0845286	-0.177055	0.176532	0.340278	0.204168	0.625289	0.725432	0.484281	0.259969	0.445964	0.280113	0.505201	0.743777	1657.5	1601.5	2239.8	1773.2	1665.9	1917	1390.8	1545.2	1294.5	4112.9	1439.3	4828	4404.6	3501.5	3971.9	3342.4	3421.5	4660.7	0.0173605	0.40184	-0.0815733	-0.0502332	-0.0142337	0.0461602	-0.188349	-0.0665957	-0.294527	0.0503267	-1.50814
A0A1L1STE4	Ilf3	Interleukin enhancer-binding factor 3 OS=Mus musculus OX=10090 GN=Ilf3 PE=1 SV=1	0.0224154	0.84519	0.889896	-0.0210901	0.85422	0.896673	-0.0435055	0.705498	0.819943	0.144906	0.123704	0.219871	0.0523064	0.556947	0.716551	-0.0925994	0.307528	0.584349	1339.9	1349.1	2158.6	1642.2	1736.3	1747.7	1472.8	1446.5	1517	4445.6	4388.8	5016.8	5032.1	7044.1	5232.4	4193.1	3734.1	4748.2	-0.161735	0.282202	-0.00705954	-0.0331708	0.173269	0.0405552	0.022085	-0.0340351	0.0620865	-0.0950026	-0.157233
A0A1L1STE6	Idh3a	Isocitrate dehydrogenase [NAD] subunit, mitochondrial OS=Mus musculus OX=10090 GN=Idh3a PE=1 SV=1	-0.344925	0.000557051	0.00282098	-0.325246	0.000847416	0.00481386	0.0196792	0.780048	0.869338	-0.3405	0.0121511	0.0389749	-0.108082	0.353045	0.54395	0.232418	0.0631118	0.244192	7018	5176.7	10359.8	6150.1	6046.5	6021.7	5422.3	5455.2	5598.9	9857.2	12498.5	11764.2	7959.7	14713.7	8546	9268.1	8154.1	10435.4	0.23825	0.233287	0.266819	-0.117141	-0.0155972	-0.163681	-0.0865213	-0.107919	-0.0429409	0	0.298826
A0A1L1STZ4	Nos2	Nitric oxide synthase OS=Mus musculus OX=10090 GN=Nos2 PE=1 SV=2	0.613684	0.000113263	0.000763516	0.0631058	0.538131	0.65266	-0.550578	0.000263082	0.00430678	0.723899	0.000185295	0.00172478	0.0922686	0.475316	0.649235	-0.63163	0.000516795	0.0107023	49.2	48.3	79.6	94.1	87.7	100.1	56.1	59.2	56.2	55.9	59.1	56.1	89.6	134	97.5	41.2	56	66.3	-0.249578	0.157851	-0.0887631	0.521018	0.545453	0.594092	-0.0128518	0.0346196	-0.0129406	-0.0803098	-0.0436788
A0A1L1SUI3	Slc37a4	Solute carrier family 37 (glucose-6-phosphate transporter), member 4 OS=Mus musculus OX=10090 GN=Slc37a4 PE=1 SV=1	0.327948	0.0750327	0.142115	-0.343978	0.0638391	0.13171	-0.671927	0.00233044	0.019516	0.0517686	0.545238	0.656808	-0.113033	0.20191	0.377426	-0.164802	0.0747436	0.268823	300.3	159.7	467	429.1	366.2	343.6	226.4	235.6	177.7	209.3	217.7	208.3	192.3	339	227.3	168.2	165.7	183.4	0.0173605	-0.459615	0.121084	0.36733	0.264701	0.0306443	-0.342786	-0.315445	-0.694874	0.00690947	0.0199998
A0A1L1SUX8	Thy1	Thy-1 membrane glycoprotein (Fragment) OS=Mus musculus OX=10090 GN=Thy1 PE=1 SV=1	-0.0327343	0.757462	0.823387	-0.0318197	0.764003	0.833225	0.00091466	0.993098	0.996704	-0.0616524	0.57373	0.681571	-0.0917633	0.407115	0.590658	-0.0301109	0.782138	0.899961	13703.2	8972.5	17904.2	14502.1	12139.5	14239.1	13147.7	13111.2	10343.5	6829.8	7076.6	6944	7141.3	9446.6	6135.1	5409.9	6506.7	5367	0.0770629	-0.0998031	-0.0704468	-0.00612817	-0.136628	-0.0486337	0.0647446	0.0306089	-0.284	0	0.00753426
A0A1L1SV73	Usp47	Ubiquitin carboxyl-terminal hydrolase 47 OS=Mus musculus OX=10090 GN=Usp47 PE=1 SV=1	0.102579	0.221537	0.331272	0.102316	0.222634	0.342067	-0.000263111	0.997395	0.998582	0.159499	0.059111	0.125709	0.0740666	0.345171	0.5353	-0.0854325	0.279841	0.553884	1279.3	1099.5	1943.3	1570.6	1499.7	1750.9	1440	1417.4	1433.7	2097.3	1960.2	2146.4	2308.6	3172.2	2353.5	1813	1827.4	2116.6	-0.153354	0.0622042	-0.0834946	-0.0223326	0.0370785	0.118347	0.0647446	0.0117978	0.0557609	-0.0132154	-0.154427
A0A1L1SVG6	Slc44a2	Choline transporter-like protein 2 OS=Mus musculus OX=10090 GN=Slc44a2 PE=1 SV=1	0.317504	0.0766565	0.144581	0.460663	0.0170299	0.048543	0.143158	0.393514	0.570005	-0.0335734	0.775683	0.84643	-0.0650218	0.58327	0.738049	-0.0314484	0.789481	0.902419	2237.6	1329.7	2738	2870	3129.8	2139.4	2844.9	2577.5	2505.7	1107.2	1154.4	1140.4	1218.6	1561.1	1001.7	1009.4	1003.2	856.6	-0.18666	-0.503446	-0.428784	0.00749876	0.258571	-0.432447	0.20715	0.0346196	0.0213278	0	0.0165486
A0A1L1SVK0	Pafah1b2	Platelet-activating factor acetylhydrolase IB subunit beta (Fragment) OS=Mus musculus OX=10090 GN=Pafah1b2 PE=1 SV=1	-0.479806	0.000912515	0.00420611	-0.250053	0.035053	0.0830564	0.229753	0.0490152	0.145307	-0.396835	0.0063214	0.0240602	-0.283433	0.0334512	0.115343	0.113402	0.346144	0.62103	2317.2	1723.1	3014.8	1736.6	1870.2	1665.8	1944.4	1691	1883.6	4030.5	4835.7	5329.1	3667.6	5022.5	3463.4	3397.4	2858.5	4041.4	0.32655	0.333239	0.172935	-0.254507	-0.0215266	-0.330659	0.120877	-0.110696	0.0723866	0	0.219087
A0A1W2P6F6	Myl6	Myosin light polypeptide 6 OS=Mus musculus OX=10090 GN=Myl6 PE=1 SV=1	1.25418	7.73535e-06	8.235e-05	0.830088	0.000229745	0.00180234	-0.424097	0.0163943	0.0693812	0.313752	0.000906584	0.00576523	0.0583755	0.403079	0.586936	-0.255376	0.00351625	0.0409526	7687.3	7224.8	14520.2	22530.7	20359.9	29083.7	14577.3	14596.7	18428.5	6682.6	6821.9	6774.4	8672.4	11969.5	8008.7	5824	6154.3	6627.5	-0.907733	-0.563187	-0.523515	0.47867	0.458562	0.830887	0.0628259	0.0346196	0.398383	-0.0196837	-0.0335983
A0A1W2P6Q2	Icosl	Icos ligand (Fragment) OS=Mus musculus OX=10090 GN=Icosl PE=1 SV=1	0.0725375	0.428315	0.54936	0.268879	0.012341	0.0380123	0.196342	0.0499457	0.146853	0.0694631	0.750808	0.827247	0.415545	0.079945	0.20726	0.346082	0.135466	0.374407	396.1	293.2	644.2	456.3	449.6	516.9	450.8	478.4	525.1	334.8	362.7	390.5	381.6	528	381.2	627.7	330.5	369.5	-0.186757	-0.186672	-0.0184084	-0.14758	-0.0428672	0.0162213	0.0472495	0.102854	0.264696	-0.187249	-0.11545
A0A1W2P6X3	Fmnl1	Formin-like protein 1 OS=Mus musculus OX=10090 GN=Fmnl1 PE=1 SV=1	0.775343	2.69047e-06	3.36239e-05	0.984305	3.10492e-07	1.12687e-05	0.208962	0.0269438	0.0983831	0.387476	0.00113933	0.00680004	0.268873	0.0105849	0.0545932	-0.118603	0.195042	0.456539	3167.5	2502.3	4163.9	5730.5	5650.5	6229.7	6080.5	6293.4	5779	2538.9	2795.8	2776.2	3631.4	4937.8	3448.5	2919.3	2941.2	2734.8	-0.837956	-0.743981	-0.97666	-0.14758	-0.0418091	-0.0431796	0.150274	0.169798	0.0742453	-0.201419	-0.10604
A0A1W2P772	Atp2b1	Plasma membrane calcium-transporting ATPase 1 (Fragment) OS=Mus musculus OX=10090 GN=Atp2b1 PE=1 SV=1	-0.248099	0.0440312	0.0942252	-0.324127	0.0132701	0.0401899	-0.0760286	0.495246	0.658922	-0.0162013	0.826652	0.884767	-0.0404124	0.587363	0.740713	-0.0242111	0.743855	0.880326	94.7	79.5	135.7	91.3	78.9	103.2	85.6	68.9	76.4	111.8	112.3	108.1	105.9	155.1	112	91.1	96.1	97.1	0.163114	0.344769	0.148804	-0.0545755	-0.139112	0.106079	0.0647446	-0.278487	-0.101952	0.0485537	0.0113126
A0A1W2P794	Sppl2b	Signal peptide peptidase-like 2B (Fragment) OS=Mus musculus OX=10090 GN=Sppl2b PE=1 SV=1	0.410202	0.000815978	0.00382742	-0.00490937	0.955623	0.971028	-0.415112	0.000750109	0.00912062	0.383634	0.00606805	0.0233432	0.233054	0.0607917	0.172531	-0.150581	0.201589	0.463111	252.4	175.6	399.6	402.2	335	376	253	263	228	215.6	299.3	252.1	319.4	485.3	326.7	229.3	273.7	286.7	-0.0419904	-0.131345	0.0875594	0.465271	0.327572	0.351989	0.00881918	0.0346196	-0.143942	-0.411185	0.0183716
A0A1W2P7A1	Rps12	40S ribosomal protein S12 OS=Mus musculus OX=10090 GN=Rps12 PE=1 SV=1	0.218191	0.0894361	0.163285	0.0261174	0.826049	0.875859	-0.192073	0.128665	0.27795	0.496313	0.0202931	0.0564831	-0.0770794	0.676535	0.803698	-0.573392	0.00982522	0.0796885	1936.3	1819.4	2901.3	2499.7	2820.1	2782.1	1919.7	2156.7	2255.6	8183.2	5619.7	9030.1	10903.1	14604.7	10261.5	6053.6	7293.2	5458.8	-0.202848	0.141377	-0.152746	0.00066416	0.300708	0.138982	-0.167886	-0.0300661	0.0620865	0	-0.585851
A0A1W2P7K6	Rab3ip	Rab-3A-interacting protein OS=Mus musculus OX=10090 GN=Rab3ip PE=1 SV=1	-0.0862582	0.440099	0.559942	-0.213004	0.075709	0.150289	-0.126746	0.265017	0.444644	-0.123893	0.200774	0.316604	-0.169472	0.0907562	0.225114	-0.0455785	0.624914	0.816247	118.5	80.9	200.2	122.7	112.7	141.4	103.8	111.2	92.4	145.6	121.4	140.5	126.5	179.2	118.7	107.1	97.5	113.9	0.08976	-0.0268505	0.31302	-0.0249318	-0.0215266	0.163613	-0.0539365	0.0152889	-0.224436	0.262242	-0.0436788
A0A1W2P7Q6	Xpot	Exportin-T OS=Mus musculus OX=10090 GN=Xpot PE=1 SV=1	0.18229	0.028508	0.0670567	0.0592965	0.423396	0.549292	-0.122994	0.114545	0.256504	0.0388183	0.731241	0.811411	0.10492	0.362453	0.553108	0.0661018	0.560947	0.782244	631.5	525.8	946.5	855.9	764.6	855.2	648.8	699.2	678.2	879.5	1020.1	902.9	865.5	1576.4	902.3	824.5	781.7	1065	-0.129562	0.0402344	-0.0790371	0.144158	0.107473	0.126875	-0.0431868	0.0346196	0.0180921	-0.0369236	0.133353
A0A1W2P7U1	Cdc34	Ubiquitin-conjugating enzyme E2 R1 OS=Mus musculus OX=10090 GN=Cdc34 PE=1 SV=1	-0.0554881	0.573764	0.676689	0.0247737	0.800379	0.857668	0.0802618	0.420037	0.595695	-0.0924157	0.564624	0.672979	0.107801	0.503008	0.674135	0.200217	0.22627	0.491367	438.5	382.7	595	507.8	457.8	466.5	448.4	476.6	425.7	469.7	682.7	507	458.7	847.8	483.6	486.6	440.4	646.7	-0.0447801	0.192922	-0.137762	0.00196338	-0.0215266	-0.136522	0.0348134	0.0926811	-0.0427939	-0.0509967	0.444837
A0A1W2P7X0	Abracl	Costars family protein ABRACL (Fragment) OS=Mus musculus OX=10090 GN=Abracl PE=1 SV=1	0.829975	0.000201058	0.00120904	0.542314	0.00385622	0.015542	-0.287661	0.0743524	0.191917	0.747516	0.000113988	0.00119754	0.477602	0.00282992	0.0237201	-0.269914	0.049865	0.210658	179.5	180.1	301.8	381.4	436.6	401.2	349.1	282.2	264.7	586.3	665.7	623.7	997.8	1320.8	1225.4	681.5	733.7	895.4	-0.732248	-0.293369	-0.515934	0.190132	0.511193	0.247048	0.274792	-0.0622552	-0.127148	-0.323551	-0.183997
A0A1W2P7Y9	Nrcam	Neuronal cell adhesion molecule OS=Mus musculus OX=10090 GN=Nrcam PE=1 SV=1	-0.0677677	0.511363	0.624304	-0.204011	0.0680492	0.138292	-0.136244	0.201343	0.372324	-0.0987566	0.358714	0.483534	-0.11733	0.279788	0.468333	-0.018573	0.859955	0.933225	96	73.8	118.5	103.7	89.1	96.2	76.4	72.6	85.7	107.5	122.6	103.1	95.7	145.9	111.1	84.1	81.9	105.3	0.124969	0.179621	-0.104545	0.071339	-0.0215266	-0.0530698	-0.157108	-0.260836	0.00595627	0.0298312	0.175775
A0A1W2P872	Nova2	NOVA alternative-splicing regulator 2 OS=Mus musculus OX=10090 GN=Nova2 PE=1 SV=1	-0.08759	0.78202	0.842265	-0.17493	0.582833	0.690445	-0.0873398	0.782624	0.870713	-0.258888	0.636498	0.734995	0.592732	0.290878	0.479511	0.851621	0.140487	0.381268	184.4	105.1	281.8	200	242.3	114.5	179	103.8	176.8	85.4	129.4	121.1	77	182.8	77.8	96.5	412.8	78.5	0.0602395	-0.316772	0.138778	0.0124609	0.415308	-0.808293	0.0647446	-0.751534	0.0442452	-0.176293	0.379558
A0A1Y7VJ48	Tbca	Tubulin-specific chaperone A OS=Mus musculus OX=10090 GN=Tbca PE=1 SV=1	-0.301208	0.0231915	0.0566852	0.0372597	0.746319	0.820958	0.338468	0.0132057	0.0598712	0.0403368	0.707194	0.793675	-0.171548	0.131776	0.285741	-0.211885	0.0703243	0.26099	1281.4	1013.7	1717.7	1098.8	1256.5	1053	1278.2	1206.6	1352.8	2323.4	2226.2	2938.7	2725.8	3462.3	2455.4	1915.3	1807.5	2093.7	0.0456707	0.141646	-0.064867	-0.341061	-0.0215266	-0.418586	0.0894475	-0.0238436	0.168624	0	-0.105333
A0A1Y7VJN6	Ighg3	Immunoglobulin heavy constant gamma 3 (Fragment) OS=Mus musculus OX=10090 GN=Ighg3 PE=4 SV=1	1.36098	1.22243e-07	2.55359e-06	0.281823	0.0190147	0.052792	-1.07916	1.02608e-06	9.10051e-05	1.71496	3.9998e-08	2.2281e-06	0.4326	0.00336438	0.0263073	-1.28236	5.90487e-07	6.63007e-05	481.7	464.9	792.3	1545.6	1392.8	1702.6	626.5	691	637.3	704	848.7	629.1	2374.4	3296.7	2381.7	795.7	812.9	973.3	-0.50319	-0.12034	-0.318573	1.01383	0.989704	1.1373	-0.0766266	0.0346196	-0.0546266	-0.269679	-0.0436788
A0A1Y7VJP1	Ryr2	Ryanodine receptor 2 (Fragment) OS=Mus musculus OX=10090 GN=Ryr2 PE=1 SV=1	-0.328995	0.433623	0.554253	-0.404207	0.339947	0.467086	-0.0752115	0.855721	0.913638	-0.488454	0.0139326	0.0428755	-0.583427	0.0052889	0.0349963	-0.0949728	0.574057	0.790112	460.8	140.5	878.8	397.4	422.5	208.4	274.3	297.2	260.6	75.9	80.9	87.7	77.8	70	50.2	45.5	44.3	54.1	0.650067	-0.629439	1.04817	0.271578	0.485991	-0.67576	-0.0509349	0.0346196	-0.127511	0.116745	0.165106
A0A1Y7VJW9	Fbln5	Fibulin-5 OS=Mus musculus OX=10090 GN=Fbln5 PE=1 SV=1	-0.0790199	0.59646	0.696257	-0.122047	0.418188	0.5445	-0.0430268	0.771938	0.864176	0.223662	0.0139669	0.0428755	0.0928357	0.243688	0.427107	-0.130826	0.111715	0.336445	316.5	183.6	503.3	350.4	298.7	289	287.1	298.8	228.9	202.1	223.2	216	260.5	360	231.9	198	186.1	218.5	0.100869	-0.250706	0.236787	0.082726	-0.0215266	-0.211309	0.00760069	0.0351025	-0.321893	-0.112564	-0.012975
A0A1Y7VK55	Nfic	Nuclear factor 1 OS=Mus musculus OX=10090 GN=Nfic PE=1 SV=1	0.0917229	0.374138	0.496961	0.173303	0.109749	0.198704	0.0815799	0.427255	0.602011	0.0541923	0.524615	0.639397	-0.17212	0.0632393	0.177445	-0.226313	0.0207495	0.12262	99.4	77.8	181.5	133.2	112.8	137.8	112.1	128.4	121	139.4	134.4	149.6	143.8	199.5	153.3	111.9	101.1	118	-0.266329	-0.18574	0.0690281	-0.00899252	-0.122767	0.0238876	-0.0454762	0.120258	0.0620865	0	-0.0963762
A0A1Y7VL34	Dtna	Dystrobrevin OS=Mus musculus OX=10090 GN=Dtna PE=1 SV=1	-0.43212	0.000105697	0.000726138	-0.199033	0.0167358	0.0479138	0.233087	0.00731788	0.0404964	-0.335841	0.000761711	0.0050729	-0.146406	0.0628707	0.176618	0.189434	0.0221832	0.128348	2900.2	2283.6	3983.2	2444.3	2206.8	2427.2	2503.2	2482.4	2428.7	2368.6	2446.7	2528.2	1948.7	2739.7	1913.6	1895.1	1992.6	1949.5	0.264092	0.353314	0.188572	-0.14758	-0.168992	-0.17381	0.0990968	0.0569339	0.0528494	0.249382	0.252506
A0A1Y7VL44	Ttc7b	Tetratricopeptide repeat protein 7B OS=Mus musculus OX=10090 GN=Ttc7b PE=1 SV=1	-0.281212	0.0102286	0.029354	0.0986018	0.292268	0.417708	0.379814	0.00169113	0.015961	-0.253852	0.017452	0.0506299	-0.123177	0.196434	0.371077	0.130675	0.172803	0.426668	1333.4	997.4	2010.7	1278.8	1105	1285.4	1310.9	1349.4	1605.9	917.8	1179.6	1049.9	879	1264.4	845.7	837	835.3	857.3	0.0419125	0.0571119	0.101206	-0.183347	-0.268038	-0.192022	0.0647446	0.0763801	0.354911	0.0623166	0.380684
A0A1Y7VLP0	Atp5mpl	ATP synthase subunit ATP5MPL, mitochondrial (Fragment) OS=Mus musculus OX=10090 GN=Atp5mpl PE=1 SV=1	0.066585	0.811195	0.865387	-0.462113	0.120124	0.212509	-0.528698	0.0806761	0.203346	-0.37809	0.0168332	0.0493489	-0.454274	0.0063723	0.0395776	-0.0761836	0.574983	0.790478	890.5	603.9	2827.8	1292	1122.4	1468.1	759.8	882	751.2	475.5	566.9	711.6	381.5	732.3	438.5	340.2	378.4	394.7	0.0173605	-0.108881	1.15106	0.389339	0.312373	0.557581	-0.164251	0.0207827	-0.183332	0.116868	0.326839
A0A1Y7VM96	Crppa	D-ribitol-5-phosphate cytidylyltransferase OS=Mus musculus OX=10090 GN=Crppa PE=1 SV=1	-0.057292	0.658479	0.747288	-0.114587	0.383914	0.511933	-0.0572946	0.658465	0.787571	-0.145295	0.226636	0.34563	-0.150041	0.212948	0.390568	-0.0047461	0.967224	0.984208	105.3	94.8	167.4	104.6	120.8	143.1	103.7	96.9	113.4	168.5	201.3	192.9	148.4	239.6	190.7	140.5	132.7	175	0.0173605	0.299879	0.15286	-0.157202	0.176588	0.278837	0.0426551	-0.0853172	0.169002	-0.0546063	0.158313
A0A1Y7VMD8	Wdr41	WD repeat-containing protein 41 OS=Mus musculus OX=10090 GN=Wdr41 PE=1 SV=1	0.0487368	0.65602	0.745204	-0.022017	0.839862	0.886103	-0.0707538	0.52029	0.679289	-0.173843	0.310914	0.435013	-0.240275	0.171188	0.339354	-0.066432	0.69178	0.854669	42.9	42.4	65.8	55.8	52.8	54.8	43.8	49	46.1	67.7	87	56.8	61	82.4	65	43	58.9	54.6	-0.174444	0.242708	-0.0906285	0.0399038	0.0862296	-0.00228712	-0.0971063	0.0346196	-0.0259285	0.150347	0.468527
A0A1Y7VMH7	Kidins220	Kinase D-interacting substrate 220 OS=Mus musculus OX=10090 GN=Kidins220 PE=1 SV=1	-0.0638378	0.635203	0.728466	0.007244	0.95681	0.971959	0.0710818	0.597849	0.743406	-0.186372	0.205514	0.321959	-0.136597	0.344137	0.534274	0.0497749	0.724854	0.872349	13.4	11.4	18.7	16.5	11	16.8	13.7	12.9	14.2	27	30.9	28.9	28.5	38.7	20.8	24.7	24.3	20.6	-0.0145824	0.186283	-0.067072	0.120711	-0.338199	0.130604	0.0647446	-0.0521852	0.113802	0	0.150969
A0A1Y7VN19	Dhrs7	Dehydrogenase/reductase SDR family member 7 (Fragment) OS=Mus musculus OX=10090 GN=Dhrs7 PE=1 SV=1	0.487653	0.0155535	0.0413341	0.134261	0.439649	0.564466	-0.353392	0.0606949	0.167606	0.173512	0.0357033	0.0858935	-0.010543	0.885356	0.937958	-0.184055	0.0277804	0.148093	2652.2	1406.2	4614.9	4279.3	3650	3702.8	2788.8	2936	2404.9	1558.1	1588.2	1687.9	1808.6	2771.5	1675.7	1327.7	1450.5	1445.5	-0.129302	-0.610625	0.136513	0.395943	0.292518	0.171083	-0.00946289	0.0346196	-0.225789	-0.0276048	-0.0436788
A0A1Y7VN70	Glrx5	Glutaredoxin-related protein 5, mitochondrial OS=Mus musculus OX=10090 GN=Glrx5 PE=1 SV=1	-0.224222	0.134896	0.225224	-0.430423	0.0110409	0.0347831	-0.206202	0.165483	0.326961	-0.453798	0.00137681	0.00787093	-0.487929	0.000834588	0.011231	-0.0341314	0.746521	0.882029	168.5	177.3	235.9	167.5	174.2	184.7	127.9	135.3	144	751	644.8	640.4	518.9	667.1	488.8	394.3	396.1	490.4	0.0173605	0.524869	-0.0305076	-0.156167	0.0264694	-0.031246	-0.332988	-0.281967	-0.164593	0.533356	0.269716
A0A1Y7VNF4	Ero1lb	ERO1-like beta (S. cerevisiae) OS=Mus musculus OX=10090 GN=Ero1lb PE=1 SV=1	0.141942	0.247383	0.360615	-0.360037	0.0111989	0.0351575	-0.50198	0.00153425	0.0149797	0.0847822	0.660643	0.755398	-0.204205	0.301739	0.490676	-0.288987	0.154613	0.402062	150.8	154.8	281.7	230.1	200.5	233.4	133.5	136.6	147.6	129.1	215.9	121.9	164.2	229.6	150.7	115.2	118.6	110.8	-0.0204086	0.451425	0.34782	0.424276	0.35167	0.428718	-0.148821	-0.145828	-0.00662626	0	0.698195
A0A1Y7VNH4	Zfyve21	Zinc finger FYVE domain-containing protein 21 OS=Mus musculus OX=10090 GN=Zfyve21 PE=1 SV=1	-0.134926	0.320564	0.441551	-0.277388	0.057633	0.121809	-0.142463	0.295685	0.476091	0.271249	0.0405838	0.0942887	0.114616	0.342773	0.532692	-0.156633	0.203615	0.465694	36.3	27.2	41.3	36.1	30.5	34.1	23	31.8	27.1	44	46.1	47.7	62.6	70.4	54.1	37	47.3	47.8	0.208303	0.226005	-0.138819	0.0353925	-0.0817441	-0.0629363	-0.402648	0.0346196	-0.168647	-0.116486	-0.0929013
A0A217FL62	Crhbp	Corticotropin-releasing factor-binding protein OS=Mus musculus OX=10090 GN=Crhbp PE=1 SV=1	-0.0188948	0.904714	0.930995	-0.13347	0.406339	0.532353	-0.114576	0.473856	0.641026	-0.190905	0.204414	0.321005	-0.330068	0.0411585	0.13263	-0.139163	0.345414	0.620536	1491	874.7	2248.4	1658.4	1670.5	1240.5	1209.5	1185.7	1340.6	753.9	995.8	827	751.5	1160.5	671	578.6	696.3	528.5	0.170762	-0.164593	0.230085	0.159334	0.295875	-0.275638	-0.0837235	-0.14252	0.0620865	0.00460007	0.362404
A0A286YCI8	Sorbs1	Sorbin and SH3 domain-containing protein 1 OS=Mus musculus OX=10090 GN=Sorbs1 PE=1 SV=1	-0.0736672	0.514668	0.626636	-0.022193	0.842777	0.888657	0.0514742	0.647	0.778785	-0.124542	0.102267	0.189453	-0.0262508	0.711991	0.827152	0.0982917	0.185853	0.443849	1040.8	994.4	1484.2	1121.8	1136.2	1260.4	1063.6	1055.5	1130.7	2758.1	2626.1	2840	2521	3501.7	2521.3	2305.9	2322.3	2477.9	-0.0907621	0.277508	-0.112064	-0.14758	-0.0031253	0.00438491	-0.0121152	-0.0532693	0.0734872	0.129507	0.0150753
A0A286YCQ2	Kcnma1	Calcium-activated potassium channel subunit alpha-1 (Fragment) OS=Mus musculus OX=10090 GN=Kcnma1 PE=1 SV=1	-0.016997	0.882029	0.91448	-0.277085	0.0329529	0.0791049	-0.260088	0.042636	0.132921	-0.202679	0.244307	0.365215	-0.0556597	0.740851	0.84598	0.147019	0.390397	0.659136	635.3	389.6	1065.5	721.2	611.6	703.5	508.4	520.1	485.1	363.1	416.3	458.9	334.7	535.9	355.7	338.7	441	281.8	0.0722101	-0.199169	0.284936	0.0902314	-0.0215266	0.0382808	-0.20188	-0.19918	-0.27222	0	0.153578
A0A286YCT6	Epb41l3	Band 4.1-like protein 3 (Fragment) OS=Mus musculus OX=10090 GN=Epb41l3 PE=1 SV=1	-0.770033	0.000111285	0.000754141	-0.543854	0.0014421	0.00719646	0.226179	0.0985235	0.232585	-0.426235	0.00264871	0.0128954	-0.170025	0.142349	0.30077	0.25621	0.0375978	0.178212	61.7	55.3	78.5	38	38.5	45	46.3	39.6	40.8	50.4	61.2	52.5	37.2	69.1	36.4	40.2	41.8	46.1	0.472706	0.74878	0.286833	-0.391505	-0.246593	-0.163681	0.105832	-0.149805	-0.0792694	0.128657	0.365086
A0A286YCV0	Atp9b	Phospholipid-transporting ATPase OS=Mus musculus OX=10090 GN=Atp9b PE=1 SV=1	0.520784	0.00292311	0.0106357	0.217099	0.132328	0.229467	-0.303685	0.0451011	0.137329	0.0143488	0.872052	0.914427	-0.147837	0.120097	0.26877	-0.162185	0.091963	0.302462	8477.1	4789.5	14166.3	13220	11945.5	13111.7	9091.3	9967.2	8627	4933.6	5570.1	5006.7	5295.6	7558.7	4964.6	3966.9	4363.3	3982.1	-0.216257	-0.605888	-0.00873157	0.259882	0.23968	0.231913	-0.0679571	0.0346196	-0.146243	-0.00903673	0.122347
A0A286YCW7	Nrn1	Neuritin (Fragment) OS=Mus musculus OX=10090 GN=Nrn1 PE=1 SV=1	-0.393696	0.00319233	0.0114187	-0.588902	0.000189247	0.00156134	-0.195205	0.0837291	0.208431	-0.0461228	0.682464	0.773165	-0.245891	0.0490491	0.148909	-0.199768	0.0986028	0.313939	1358.9	934.4	2058.2	1149.9	970.2	1259.3	889.7	974.6	766.5	563.8	470.5	565.9	525.3	811	448.8	351	424.1	412	0.496918	0.390655	0.562567	0.0910467	-0.0280547	0.206059	-0.0667467	0.0346196	-0.284438	0.260989	-0.0436788
A0A286YCX6	Trappc8	Trafficking protein particle complex 8 OS=Mus musculus OX=10090 GN=Trappc8 PE=1 SV=2	0.0194731	0.849015	0.892478	0.0643065	0.533441	0.649163	0.0448334	0.66248	0.790006	-0.0261299	0.823016	0.882155	-0.146403	0.227694	0.408541	-0.120273	0.315739	0.590705	845.2	512.3	1131.7	850.8	902	810.5	795.6	779.3	781.8	619.6	884.3	731	682	1077.6	723.6	599.4	540.3	621.4	0.0778411	-0.210398	-0.0343269	-0.0775717	0.132789	-0.163681	0.0379757	-0.0220137	0.0100739	-0.138435	0.331085
A0A286YD03	Amer2	APC membrane recruitment protein 2 OS=Mus musculus OX=10090 GN=Amer2 PE=1 SV=1	-0.934363	0.000128477	0.000847007	-0.466106	0.0127012	0.0388475	0.468258	0.0124041	0.057359	-0.30541	0.332425	0.456489	0.246618	0.429874	0.610028	0.552028	0.0958462	0.309849	28.3	29	47.3	22.8	16.8	17.7	20.4	22.8	27.4	36.8	22.4	49.1	26.4	34.2	33.3	50.2	31.2	29.4	0.329129	0.798444	0.536872	-0.14758	-0.462099	-0.528966	-0.0957201	0.0346196	0.327229	0.144184	-0.615702
A0A286YD87	Gas1	Growth arrest-specific protein 1 OS=Mus musculus OX=10090 GN=Gas1 PE=1 SV=1	0.388605	0.00850042	0.0253777	0.54983	0.000976812	0.00540784	0.161224	0.203459	0.374703	-0.441902	0.204975	0.321483	0.130774	0.696371	0.816333	0.572676	0.109651	0.332608	17.4	16.6	27.1	30.1	28	25.4	29.5	28.7	25.1	19.8	11.7	14.9	13	13.5	11	21.3	16.1	9	-0.621845	-0.255684	-0.515934	0.00389108	0.0256074	-0.257146	0.187167	0.117378	-0.048519	0.552541	-0.25013
A0A286YDA2	Nolc1	Nucleolar and coiled-body phosphoprotein 1 OS=Mus musculus OX=10090 GN=Nolc1 PE=1 SV=1	-0.0741611	0.439321	0.559249	-0.192958	0.0630487	0.130417	-0.118797	0.226322	0.401666	0.193656	0.133319	0.232702	0.0178824	0.882875	0.936434	-0.175774	0.168767	0.421138	227.7	173.6	355	258	232.6	244.3	181.9	195.6	228.5	352.4	471.3	410.2	467.2	653.4	468	302.9	401.6	396	0.0123006	0.0549982	0.11969	0.0275973	0.00413031	-0.0672216	-0.264304	-0.189668	0.0620865	-0.219114	0.156639
A0A286YDB7	Ssr1	Translocon-associated protein subunit alpha (Fragment) OS=Mus musculus OX=10090 GN=Ssr1 PE=1 SV=1	1.06781	0.000137436	0.000892961	0.32375	0.0970732	0.181041	-0.74406	0.00188417	0.016967	0.741078	2.25149e-05	0.000339187	0.246384	0.0314083	0.1108	-0.494694	0.000547508	0.0110517	1875.7	917.8	2904.9	4214.4	3650	3650.3	2028.3	2394	1747.3	1357.6	1341.8	1262	2122.1	3504.1	2023.7	1335.2	1489.8	1314.2	-0.334634	-0.931746	-0.236869	0.668325	0.586947	0.444911	-0.174408	0.0346196	-0.392209	0	-0.0605676
A0A286YDB8	Elp3	Elongator complex protein 3 OS=Mus musculus OX=10090 GN=Elp3 PE=1 SV=1	0.077685	0.377425	0.500494	0.118136	0.190734	0.304742	0.0404513	0.640764	0.774391	-0.19164	0.260326	0.383419	0.0042991	0.979152	0.990175	0.195939	0.25048	0.519016	277.8	197.1	397	309.1	299.5	336.4	268.8	278.2	321.6	252.4	399.5	267.6	224.7	430.2	262.7	258.5	250.7	286.2	-0.0911489	-0.152203	-0.109351	-0.102062	-0.0215266	0.00394044	-0.0912783	-0.071814	0.164798	-0.0577043	0.561101
A0A286YDC5	Mipep	Mitochondrial intermediate peptidase OS=Mus musculus OX=10090 GN=Mipep PE=1 SV=1	0.0828512	0.430464	0.551098	-0.132129	0.219702	0.339101	-0.21498	0.0593383	0.165105	0.0389224	0.693136	0.782063	-0.066991	0.500479	0.671729	-0.105913	0.295195	0.571772	107.4	96.4	169.3	129.8	138.3	141.4	114.9	99.9	100.4	178.6	209.4	197.7	191.8	314.7	186.2	147.5	150.5	197.4	-0.0800243	0.198152	0.0432688	0.028332	0.245896	0.135722	0.0647446	-0.167203	-0.132533	-0.102871	0.0829799
A0A286YDE2	Il31ra	Interleukin-31 receptor subunit alpha OS=Mus musculus OX=10090 GN=Il31ra PE=1 SV=1	-0.20332	0.278357	0.394531	-0.349512	0.0774708	0.152954	-0.146193	0.428842	0.6033	-0.0300621	0.763239	0.836456	0.0672923	0.504216	0.675046	0.0973545	0.340005	0.615277	91.7	84.7	139.2	92.3	70.5	132.7	76.2	70.5	84.2	71.2	60.9	69.8	60.9	90.9	72	56.7	61.6	67.9	0.13192	0.451425	0.200791	-0.0236109	-0.286265	0.484053	-0.0878264	-0.230119	0.0535448	0.0684657	-0.200648
A0A286YDF5	Myof	Myoferlin OS=Mus musculus OX=10090 GN=Myof PE=1 SV=1	1.82705	8.21095e-10	7.28443e-08	1.45912	6.99837e-09	7.39563e-07	-0.367928	0.000996615	0.0112076	0.49848	0.000516204	0.00372863	0.209889	0.0587075	0.168614	-0.288591	0.0151108	0.101353	10159.3	7751.4	15880.3	42059.6	39481.8	41003	28625.2	30628.8	25653.5	11926	12314.1	11424.6	17471.8	23561.7	16109.3	12208.3	12893.1	11235.3	-1.47712	-1.43333	-1.36598	0.40757	0.442375	0.354762	0.0647446	0.132223	-0.0960436	-0.0462009	-0.0436788
A0A286YDL6	Camk2g	Calcium/calmodulin-dependent protein kinase type II subunit gamma (Fragment) OS=Mus musculus OX=10090 GN=Camk2g PE=1 SV=1	-0.411918	0.00447299	0.0151617	-0.0203484	0.859622	0.900604	0.391569	0.00602042	0.0358501	-0.404563	0.192481	0.307097	0.0249214	0.93301	0.963444	0.429485	0.168783	0.421138	26.8	17.2	34.7	23.1	16	22.4	24.1	24.8	22.2	31	41.6	36.6	25.5	40.1	27.9	49.7	33.9	20.1	0.231701	0.0259411	0.0711084	-0.14758	-0.551348	-0.208075	0.125885	0.137067	0.00475332	-0.129017	0.251619
A0A286YDR2	Rab3c	Ras-related protein Rab-3C OS=Mus musculus OX=10090 GN=Rab3c PE=1 SV=1	-0.277272	0.0160022	0.0423854	-0.462185	0.000725951	0.00423776	-0.184913	0.0818223	0.205155	-0.502775	0.000767096	0.00509459	-0.46675	0.00128563	0.0146941	0.0360245	0.737633	0.877733	1384.1	1225.9	2095.6	1317.2	1209.4	1528.6	1113.9	1072	985.6	3786	2998.9	3436.2	2486.2	3260.5	2371.7	2030.4	2014.8	2461.5	0.192467	0.451425	0.257588	-0.0439464	-0.0410764	0.154688	-0.073477	-0.158917	-0.252681	0.606732	0.226812
A0A286YDU3	Ap3s1	AP complex subunit sigma OS=Mus musculus OX=10090 GN=Ap3s1 PE=1 SV=1	-0.215498	0.0449764	0.0957914	-0.433054	0.00101998	0.00558233	-0.217556	0.0433417	0.134233	-0.230818	0.103904	0.191794	-0.0458947	0.728952	0.839257	0.184923	0.182033	0.438006	117.4	104.4	215.3	130	117	135.1	93.2	103.5	96.2	178.7	163	224.9	149.5	221	172	152.8	137.7	192.8	0.0222844	0.287039	0.363905	0.00442354	-0.0215266	0.0438379	-0.263362	-0.142258	-0.220313	0.0551311	-0.121215
A0A286YDZ5	Grk6	G protein-coupled receptor kinase OS=Mus musculus OX=10090 GN=Grk6 PE=1 SV=1	0.183637	0.0224075	0.0552708	-0.0134059	0.847194	0.891092	-0.197043	0.0160253	0.0682494	0.23095	0.0462956	0.103865	-0.039797	0.702615	0.820615	-0.270747	0.0237884	0.133889	1164.6	838.9	1653.5	1469.3	1285.7	1527.1	1092.8	1169.8	1063.5	820.2	784.4	873.3	996.8	1314.9	971.4	714.1	758.2	650.8	0.0109331	-0.0282657	-0.0166732	0.181288	0.114766	0.220851	-0.0334879	0.0346196	-0.0753554	0	-0.108065
A0A286YE01	Nudt13	Nucleoside diphosphate-linked moiety X motif 13 (Fragment) OS=Mus musculus OX=10090 GN=Nudt13 PE=1 SV=1	-0.0569931	0.604755	0.702971	-0.161377	0.161694	0.268345	-0.104384	0.351009	0.532107	-0.155752	0.0973519	0.182846	0.0158759	0.855548	0.920355	0.171628	0.0716336	0.262823	139.5	99.8	156.3	130.6	131.2	137.5	110.3	103.7	117.7	279.5	281.5	289.8	234.9	368.1	267.4	218.3	257.6	285.5	0.112471	0.0633822	-0.256772	-0.14758	-0.0149138	-0.0894045	-0.178978	-0.298119	-0.0879541	0	-0.0333921
A0A2C9F2C1	Syt7	Synaptotagmin-7 OS=Mus musculus OX=10090 GN=Syt7 PE=1 SV=1	-0.63582	9.1059e-06	9.48333e-05	-0.735027	2.54992e-06	5.31122e-05	-0.0992062	0.219926	0.393522	-0.162614	0.132902	0.232142	-0.242461	0.0351554	0.119228	-0.0798468	0.439933	0.69792	3218.2	2342	4704.1	2479.1	1985.1	2340.9	1849.4	2007.9	1791.9	2011.1	1687.2	2119.7	1785.5	2399.1	1678.5	1320.4	1523.4	1471.3	0.476551	0.452103	0.490921	-0.0648264	-0.259378	-0.163681	-0.275261	-0.186756	-0.323487	0.253354	-0.0436788
A0A2I3BPG4	Hlcs	Biotin--protein ligase OS=Mus musculus OX=10090 GN=Hlcs PE=1 SV=1	-0.272485	0.0175893	0.0456917	-0.0705408	0.477481	0.600112	0.201944	0.0612833	0.168599	-0.221379	0.139614	0.240187	-0.251131	0.0988213	0.237526	-0.0297518	0.83331	0.922249	827.4	686.9	1316.3	744.5	838.3	829.1	756.7	861.1	858	1389	1701.2	1723.6	1173.8	2476.5	1239.5	1162.2	1030.5	1374.3	0.0143993	0.179979	0.150936	-0.302854	-0.00560611	-0.163681	-0.0670801	0.0892543	0.111518	0.0153496	0.264177
A0A2I3BPP1	Tsc2	Tuberin OS=Mus musculus OX=10090 GN=Tsc2 PE=1 SV=1	-0.191921	0.0661123	0.128889	-0.0913595	0.348432	0.475752	0.100561	0.304355	0.484085	-0.117802	0.184044	0.297	0.0257694	0.76104	0.860167	0.143572	0.112819	0.339062	2106.3	1338.3	3354.3	2079.6	1872.7	1985.6	1851.3	1970.4	1855	1348.3	1633.3	1642.9	1355.7	2042.8	1433.5	1373.6	1357	1395.1	0.113583	-0.106662	0.251589	-0.069762	-0.0948954	-0.152595	-0.0252052	0.0346196	-0.0249829	-0.049227	0.183742
A0A2I3BPS6	Otulinl	Inactive ubiquitin thioesterase OTULINL OS=Mus musculus OX=10090 GN=Otulinl PE=1 SV=1	1.2301	4.54306e-07	7.57458e-06	0.768108	2.87031e-05	0.00036186	-0.461993	0.00139009	0.014149	0.385641	0.018027	0.0518377	0.0532464	0.703528	0.821107	-0.332395	0.0350447	0.170849	331.6	243.1	558.4	946.1	932.1	803.2	591.6	567.1	573.5	344.6	429.7	327.8	470.8	740.7	435.1	308.8	387.5	308.7	-0.772989	-0.786818	-0.554429	0.57462	0.679165	0.322285	0.109573	0.0184293	0.0620865	-0.169274	0.105455
A0A2I3BQ16	Lrch1	Leucine-rich repeat and calponin homology domain-containing protein 1 OS=Mus musculus OX=10090 GN=Lrch1 PE=1 SV=1	0.432949	0.000794519	0.00373409	0.186036	0.0674121	0.137425	-0.246913	0.0216541	0.0845688	0.259336	0.0128573	0.0404876	0.172487	0.0716028	0.193187	-0.0868489	0.333453	0.608325	283.5	221.3	447.5	422.3	412.2	483.7	327.2	368.6	296.6	296.6	334.6	286.3	342.1	548.2	364.2	275.7	293.6	342.3	-0.361347	-0.284627	-0.236103	0.0486326	0.139762	0.228375	-0.107139	0.0346196	-0.251451	-0.173919	-0.0436788
A0A2I3BQ39	Uchl3	Ubiquitin carboxyl-terminal hydrolase (Fragment) OS=Mus musculus OX=10090 GN=Uchl3 PE=1 SV=1	-0.231902	0.0458268	0.0969419	-0.191507	0.088917	0.169926	0.0403952	0.69879	0.815098	-0.146161	0.149748	0.252959	-0.109878	0.267696	0.454697	0.0362833	0.70622	0.863371	2636.4	2475	3756.1	2597	2472.4	2872.7	2436.6	2378.5	2457.5	5592.1	4723.7	5306.9	4720.1	6288.3	4885.7	3993.6	4033	4718.3	0.108501	0.451425	0.0858726	-0.0781621	-0.023043	0.0512976	0.0421855	-0.0227569	0.0518494	0.243473	-0.0436788
A0A2I3BQ43	Dgkh	Diacylglycerol kinase OS=Mus musculus OX=10090 GN=Dgkh PE=1 SV=1	-0.0293072	0.710377	0.787287	-0.202251	0.0253129	0.0651733	-0.172944	0.0483388	0.143895	0.0153326	0.902234	0.936606	0.0668419	0.594947	0.747167	0.0515093	0.68109	0.84856	125.3	102.5	184.3	137.1	127.5	155.3	110.7	108.2	112.3	197.2	150.1	161.9	168.3	223	184.8	145.4	155.9	165.5	0.0173605	0.161663	0.0407353	-0.0177374	0.00358421	0.14599	-0.113987	-0.177066	-0.095942	0.252828	-0.184586
A0A2I3BQE0	Stk3	Serine/threonine-protein kinase 3 OS=Mus musculus OX=10090 GN=Stk3 PE=1 SV=1	0.187606	0.15843	0.255208	0.474796	0.00329163	0.0137681	0.28719	0.042108	0.131674	0.231417	0.028424	0.0725097	0.375622	0.00202472	0.019094	0.144206	0.141124	0.382016	101.7	102.1	142.2	137.5	125.8	153.7	148.4	159.6	144.8	104	133.1	120	138.1	202.7	134.6	121	134.9	151.4	-0.466241	-0.0265132	-0.515934	-0.196069	-0.198316	-0.0514856	0.126314	0.201159	0.0882266	-0.372095	-0.0598466
A0A2I3BQK1	Fam49b	Protein FAM49B (Fragment) OS=Mus musculus OX=10090 GN=Fam49b PE=1 SV=1	-0.481165	0.00565856	0.018366	-0.589616	0.001591	0.0077775	-0.108451	0.444926	0.616751	-0.153643	0.739613	0.818175	0.159899	0.729483	0.839257	0.313541	0.501543	0.742193	49.3	47.3	73	42.4	37.1	48.5	29.3	40.2	36.7	150.3	39.2	155.3	98.3	102.6	92.4	88.4	78.1	125.9	0.234884	0.609201	0.267898	-0.14758	-0.214172	0.0302392	-0.468419	-0.0422491	-0.146198	0.612582	-1.37002
A0A2I3BQL6	Mzt1	Mitotic-spindle organizing protein 1 OS=Mus musculus OX=10090 GN=Mzt1 PE=1 SV=1	0.180932	0.227291	0.338076	0.120907	0.409857	0.535302	-0.0600248	0.678295	0.801286	0.180443	0.290999	0.41407	0.26363	0.134717	0.290016	0.0831863	0.618229	0.813965	46.9	47.4	78.4	66.6	54.8	84.8	58.7	60.4	54.7	87.6	104.8	79.7	90.9	142.8	115	87	78.3	126.6	-0.306412	0.142952	-0.0984412	0.0345821	-0.120711	0.367022	0.0647446	0.0758077	-0.0397332	-0.0533494	0.161608
A0A2I3BQZ7	Retreg1	Reticulophagy regulator 1 (Fragment) OS=Mus musculus OX=10090 GN=Retreg1 PE=1 SV=1	0.321806	0.0103019	0.0295056	-0.284242	0.0192309	0.0532126	-0.606049	0.000153102	0.0030646	0.137859	0.516998	0.632689	0.190959	0.3742	0.562356	0.0531005	0.801047	0.907079	97.9	78.7	173.8	152.7	152.8	136.6	88	88.6	82.3	120.5	87.6	159.8	138.4	212.1	107.3	114	99.3	151	0.0173605	0.13648	0.312113	0.49374	0.620737	0.316895	-0.0890607	-0.109383	-0.18833	0	-0.503709
A0A2I3BQZ9	App	Amyloid-beta A4 protein OS=Mus musculus OX=10090 GN=App PE=1 SV=1	0.164564	0.147964	0.241433	0.130666	0.241275	0.363556	-0.0338974	0.753	0.853723	-0.00385479	0.967672	0.98008	-0.131104	0.188458	0.360751	-0.127249	0.200642	0.462189	7811.9	4781.8	11964.7	9828	9143.7	8536.2	7834.5	8202.2	7898	4563	5237.6	5309.4	5253.2	7124.9	4714.7	4140.3	4149.5	3831	-0.052977	-0.327032	0.028767	0.113307	0.135241	-0.106098	-0.00142512	0.0346196	0.00756294	-0.0471833	0.108061
A0A2I3BRC5	Adcy6	Adenylate cyclase type 6 OS=Mus musculus OX=10090 GN=Adcy6 PE=1 SV=1	-0.0651624	0.554772	0.661675	-0.0116533	0.915117	0.942395	0.0535091	0.626636	0.764387	0.0573503	0.426814	0.550385	-0.0340484	0.633397	0.773291	-0.0913987	0.216509	0.480801	203.4	159.8	302.7	211.3	198.5	249.7	194.2	238.8	179.2	145	140.1	152.2	143.1	233.1	146.4	116.2	123	137.3	0.0173605	0.103373	0.0576346	-0.0926065	-0.0567073	0.132195	-0.00203188	0.266103	-0.120663	0.0190292	-0.0742455
A0A2I3BRH6	Gnpnat1	Glucosamine 6-phosphate N-acetyltransferase (Fragment) OS=Mus musculus OX=10090 GN=Gnpnat1 PE=1 SV=1	0.15857	0.543022	0.650902	0.220528	0.401846	0.528295	0.0619582	0.810588	0.889249	0.574643	0.00577202	0.0225262	0.451789	0.0203579	0.0836909	-0.122854	0.469583	0.719033	29.3	35	41.2	38.3	46.4	40.3	32.8	31.6	55.8	68.8	91.9	86.2	108.6	175.4	132.5	81.7	85	136.8	-0.369083	0.321436	-0.410634	-0.14758	0.255254	-0.0902458	-0.158904	-0.2428	0.605007	-0.417656	-0.0436788
A0A2I3BRL8	Gm7324	Predicted gene 7324 OS=Mus musculus OX=10090 GN=Gm7324 PE=4 SV=1	-0.0962369	0.592028	0.693303	-0.454819	0.0262059	0.0668496	-0.358582	0.0666539	0.177793	0.361696	0.0412615	0.0952167	0.389536	0.0303766	0.108708	0.0278398	0.860154	0.933235	98.6	98.4	157.2	98.7	139.8	110.3	89.4	83.1	69	434.6	582.7	508.1	636.3	928.4	647.8	530.8	466.2	796.3	0.0173605	0.448496	0.157007	-0.146117	0.482178	-0.00190802	-0.0765682	-0.21212	-0.452905	-0.423065	-0.0436788
A0A2I3BRW0	Spcs1	Signal peptidase complex subunit 1 OS=Mus musculus OX=10090 GN=Spcs1 PE=1 SV=1	0.856093	0.00629147	0.0198727	-0.256795	0.323388	0.4501	-1.11289	0.001209	0.0127267	0.492019	0.0232565	0.0623121	0.0491507	0.793857	0.883621	-0.442868	0.0366731	0.175455	867.8	347.7	1241.3	1657.8	1314.9	1242.2	532.8	756.4	471.5	363.8	236	307.7	495	558.9	372.4	235.5	318.1	266.1	0.0173605	-0.868094	0.000482956	0.786256	0.577992	0.353782	-0.639024	-0.163594	-0.818018	0.193665	-0.474372
A0A2R8VH99	Nudt16l1	Tudor-interacting repair regulator protein OS=Mus musculus OX=10090 GN=Nudt16l1 PE=1 SV=1	-0.121583	0.132601	0.222374	-0.0569865	0.459976	0.583475	0.0645966	0.404187	0.581247	0.25569	0.166895	0.275323	0.0823339	0.641124	0.779942	-0.173357	0.335653	0.610184	70.7	49.8	99.6	71.1	66.7	70	69.1	64.8	60.2	73.1	114.9	72.4	85.3	153.5	110.8	73.1	76.6	87.8	0.050385	-0.0211146	0.0115256	-0.106416	-0.0725256	-0.145012	0.0647446	-0.0580723	-0.136836	-0.222674	0.386082
A0A2R8VHF1	D430041D05Rik	RIKEN cDNA D430041D05 gene OS=Mus musculus OX=10090 GN=D430041D05Rik PE=1 SV=1	-0.413594	0.000665349	0.00325427	-0.161455	0.0850879	0.164278	0.252138	0.0138989	0.0620356	0.0660959	0.68235	0.773158	-0.110484	0.497313	0.66898	-0.17658	0.28683	0.561519	186.8	140.9	267.9	166.2	130.1	168.2	152.2	174	164.7	119.6	162	127.9	115.6	262.8	131.2	98.6	113.3	120.1	0.185935	0.213177	0.17284	-0.14758	-0.374826	-0.146424	-0.0622074	0.100787	0.0490067	-0.00601876	0.388079
A0A2R8VHH2	Syngap1	Ras/Rap GTPase-activating protein SynGAP OS=Mus musculus OX=10090 GN=Syngap1 PE=1 SV=1	-0.178364	0.335204	0.4569	0.123228	0.500057	0.62068	0.301592	0.118089	0.261747	-0.704512	0.0009085	0.00576983	-0.375345	0.0318979	0.111596	0.329168	0.0536307	0.219596	22.6	25	51.5	26.8	25.3	36.1	32	29.3	34.7	118.2	114.8	144.2	76.8	102.4	80.6	102.4	67.7	88.1	-0.357217	0.222453	0.297737	-0.276247	-0.23329	0.137417	0.191916	0.0346196	0.306121	0.207014	0.121228
A0A2R8VHP3	Gm5478	Predicted pseudogene 5478 OS=Mus musculus OX=10090 GN=Gm5478 PE=1 SV=1	-0.701719	0.162877	0.261258	-0.616393	0.215072	0.333718	0.0853269	0.858112	0.915167	-0.0138804	0.976937	0.986547	-0.1301	0.786818	0.879328	-0.11622	0.809023	0.911393	552.8	210.7	395.4	190.3	213	321.9	500.6	172.9	127.8	488.5	214.7	273.3	460.8	511.3	165.7	165.5	445	202.3	1.39326	0.435762	0.376525	-0.310157	-0.0215266	0.432078	1.29755	-0.266296	-0.674879	0.837873	-0.391842
A0A2R8VHR6	Krt80	Keratin, type II cytoskeletal 80 OS=Mus musculus OX=10090 GN=Krt80 PE=1 SV=1	0.569156	0.213094	0.321227	1.25178	0.0154513	0.0450987	0.682623	0.141968	0.297017	-0.516239	0.240032	0.360474	-0.589438	0.184347	0.355725	-0.0731993	0.862804	0.934693	12.3	14.2	18	18.9	30.1	22	42.3	15.4	56.4	52.6	18.4	33.3	29.8	32.8	15.8	11.8	28.9	18.9	-0.602367	0.0389301	-0.586324	-0.14758	0.649851	0.055436	1.22702	-0.260836	1.6394	0.863993	-0.695043
A0A2R8VJX4	Alg10b	Putative Dol-P-Glc:Glc(2)Man(9)GlcNAc(2)-PP-Dol alpha-1,2-glucosyltransferase OS=Mus musculus OX=10090 GN=Alg10b PE=1 SV=1	0.105717	0.245539	0.358481	-0.0482651	0.585387	0.692217	-0.153982	0.102886	0.239384	0.0793739	0.56343	0.672113	-0.0213835	0.875287	0.931548	-0.100757	0.465703	0.71694	88.4	70.9	146.6	116.9	100.9	118.3	82.2	90.2	97	103.6	146	138.6	120.9	193.2	148.4	102.2	100.2	133.4	-0.116578	-0.000773702	0.0798941	0.121639	0.0353429	0.122712	-0.174102	-0.0702377	0.0620865	-0.364735	0.0865309
A0A2R8VK01	Csf2rb	Cytokine receptor common subunit beta OS=Mus musculus OX=10090 GN=Csf2rb PE=1 SV=1	0.989278	3.28708e-06	3.9833e-05	0.591715	0.000236298	0.00183732	-0.397562	0.00369874	0.0262814	0.0614161	0.505673	0.62201	-0.0535668	0.560461	0.719835	-0.114983	0.225584	0.490821	66.6	48.9	83.4	148.5	112.1	155.6	89.7	101	88.8	98.5	94.4	88.1	95.7	139.7	97.6	83.8	74.1	80.4	-0.412225	-0.423848	-0.620995	0.579703	0.30008	0.630981	0.0647446	0.205795	0.0475382	0.0613369	-0.0436788
A0A2R8VKI7	Tfcp2	Alpha-globin transcription factor CP2 OS=Mus musculus OX=10090 GN=Tfcp2 PE=1 SV=1	-0.0332739	0.818708	0.870946	0.168161	0.262217	0.385826	0.201434	0.185255	0.351343	-0.233898	0.059247	0.125961	-0.0278119	0.804878	0.890372	0.206086	0.0901486	0.299169	98.8	83.1	105.2	95.6	99.1	103.7	108	100.8	97.4	80.2	108	92.7	77.2	112.2	79.9	68.6	82.7	91	0.0129865	0.197389	-0.429757	-0.199454	-0.0215266	-0.0982223	0.188819	0.0591583	0.0371232	-0.0442851	0.341393
A0A2R8VKM5	Kif21a	Kinesin-like protein KIF21A (Fragment) OS=Mus musculus OX=10090 GN=Kif21a PE=1 SV=1	-0.113082	0.379827	0.502288	-0.306217	0.0325246	0.0783776	-0.193135	0.148044	0.304022	-0.484421	0.0219385	0.0597838	-0.309604	0.113242	0.258417	0.174817	0.349556	0.624272	22.2	21	32.9	21.6	24.7	27.7	19.3	18.1	20.1	45.4	60.3	52.9	34	47.2	46.2	36.4	29.6	48.1	0.0568888	0.410783	0.0911219	-0.14758	0.171953	0.195173	-0.0976859	-0.220422	-0.0417493	-0.0252006	0.340586
A0A2R8W6G1	Rbx1	E3 ubiquitin-protein ligase RBX1 OS=Mus musculus OX=10090 GN=Rbx1 PE=1 SV=1	-0.310139	0.033602	0.0762641	-0.140552	0.289485	0.414803	0.169588	0.207053	0.378981	-0.258107	0.0336594	0.082299	-0.443223	0.00181381	0.0178061	-0.185116	0.107621	0.329078	948.9	642.9	1266.9	764.1	927.5	697.5	788.9	788.9	802.3	1227.1	1549.6	1494.2	1138	1807.1	1132.4	885.6	795.3	1093.4	0.283774	0.156177	0.167454	-0.193661	0.211978	-0.34133	0.0647446	0.0346196	0.0863859	0.108752	0.401717
A0A2R8W6P0	Cd47	Leukocyte surface antigen CD47 OS=Mus musculus OX=10090 GN=Cd47 PE=1 SV=1	0.473186	0.0294438	0.0688074	-0.247426	0.212792	0.330907	-0.720612	0.00320278	0.0239991	-0.0424396	0.710444	0.794544	-0.194431	0.111228	0.25538	-0.151992	0.201689	0.463111	9120.8	4722.5	10187	12633	12247.7	9247.1	5896.1	7473.4	5151.4	3304.3	2982.8	3546.7	3688.8	4426.3	2747.8	2347.9	2538.7	2666.6	0.0173605	-0.498184	-0.356437	0.322385	0.403752	-0.143841	-0.564655	-0.252776	-0.762109	0.147677	-0.0436788
A0A2R8W6S4	Pacsin2	Protein kinase C and casein kinase substrate in neurons protein 2 (Fragment) OS=Mus musculus OX=10090 GN=Pacsin2 PE=1 SV=1	-0.508411	0.0049605	0.0164647	-0.404381	0.0170113	0.0485284	0.10403	0.477222	0.644062	0.0670695	0.693435	0.782265	0.0467953	0.782837	0.876651	-0.0202742	0.90479	0.955083	25.2	26.6	45	22.8	20.3	27.6	24.8	22.7	20	20.6	23.1	20.1	17.5	36.4	24.2	22.5	19	16.8	0.0404441	0.552512	0.34365	-0.268886	-0.310387	-0.00935312	0.0647446	-0.0930282	-0.248254	0	0.12157
A0A2R8W6V9	Septin3	Neuronal-specific septin-3 OS=Mus musculus OX=10090 GN=Septin3 PE=1 SV=1	-0.414641	0.00144091	0.00606938	-0.0977919	0.32523	0.452139	0.316849	0.00755917	0.0413081	-0.394782	0.0125806	0.0398174	-0.533569	0.00218105	0.0199149	-0.138787	0.309204	0.585492	2942.2	2278.8	4918.8	2648.5	2542.4	2520.7	3104.5	2602.9	2881.9	4149.7	6205.9	4823.5	3618	5384.9	3933	2945.3	2734.8	3464	0.16908	0.234524	0.377197	-0.14758	-0.0805111	-0.235032	0.29393	0.009564	0.183931	0.0773769	0.614331
A0A2U3TZ82	Triobp	TRIO and F-actin-binding protein OS=Mus musculus OX=10090 GN=Triobp PE=1 SV=1	0.648616	6.75817e-05	0.000503524	0.900906	4.15713e-06	7.68401e-05	0.252289	0.0282565	0.101024	0.623734	0.000796241	0.00524454	0.42856	0.00846405	0.0472593	-0.195174	0.165945	0.416975	202.5	172.3	274.4	358.1	351.4	357.3	343.9	381.8	410.8	214.8	297.2	249.8	393	481.5	432.2	294.3	292.1	308.1	-0.777832	-0.576766	-0.872768	-0.120331	-0.0215266	-0.13966	0.0336195	0.154323	0.287408	-0.46844	-0.0436788
A0A338P673	Clcn2	Chloride channel protein OS=Mus musculus OX=10090 GN=Clcn2 PE=1 SV=1	-0.405588	0.000415728	0.00221579	-0.368509	0.000830606	0.00474472	0.0370788	0.642647	0.775556	-0.234191	0.0394582	0.0923304	-0.0513642	0.613819	0.759977	0.182827	0.0940057	0.306633	1776.7	1278.2	2756.6	1565.5	1294.8	1619.7	1345.3	1425.1	1313.2	1094.1	1343.3	1186.8	989.9	1428.3	1062.7	914	1115.4	1047.5	0.335497	0.294476	0.435892	-0.0120192	-0.159861	0.0209822	-0.0183906	0.0346196	-0.05589	0	0.252358
A0A338P6B4	Polr2h	DNA-directed RNA polymerases I, II, and III subunit RPABC3 (Fragment) OS=Mus musculus OX=10090 GN=Polr2h PE=1 SV=1	0.122372	0.610792	0.7077	0.529651	0.0468029	0.103644	0.407279	0.111518	0.252161	0.059688	0.470677	0.59038	-0.00951293	0.907217	0.948411	-0.0692009	0.405154	0.670869	174.6	150.4	249.8	201.3	216.9	236.2	226.5	188.3	400.4	323.9	312.7	373.2	355.6	483.4	349	289.1	288.4	302.8	-0.295616	-0.0768001	-0.312191	-0.255262	-0.0215266	-0.0407024	0.127226	-0.169377	0.946498	0	-0.094448
A0A338P6D4	Heg1	Protein HEG homolog 1 OS=Mus musculus OX=10090 GN=Heg1 PE=1 SV=1	0.867157	2.07505e-05	0.000187685	0.619579	0.00030789	0.00223485	-0.247578	0.0550799	0.157099	0.360996	0.00458684	0.018939	0.159512	0.137722	0.294308	-0.201484	0.069085	0.258162	509.5	420.6	787.6	1082.3	928.5	1242.5	851.2	907.6	685.7	365	336.4	365.4	477.9	667	418	322.5	390	338.6	-0.723056	-0.565624	-0.627969	0.198951	0.103877	0.381995	0.0647446	0.127178	-0.249834	-0.00158017	-0.162978
A0A338P6F6	Hmga1	High mobility group protein HMG-I/HMG-Y OS=Mus musculus OX=10090 GN=Hmga1 PE=1 SV=1	-0.374368	0.00955992	0.0278621	-0.4764	0.00229802	0.0104055	-0.102032	0.401888	0.578519	0.202663	0.0718698	0.14495	0.218837	0.054949	0.161022	0.0161745	0.875286	0.941165	229	186.6	335.4	219.2	184.8	198	158.4	202.9	143.3	84.9	74.4	84.8	101	131	86.5	84.7	85.1	79.8	0.227208	0.365874	0.244448	-0.000832185	-0.121062	-0.163681	-0.257183	0.0698881	-0.404375	0	-0.234141
A0A338P6K2	Myh11	Myosin-11 OS=Mus musculus OX=10090 GN=Myh11 PE=1 SV=1	0.231214	0.231296	0.342276	0.427855	0.0404245	0.092957	0.196641	0.303695	0.483677	-0.155671	0.163079	0.270456	-0.0873892	0.417313	0.59974	0.0682814	0.523438	0.757436	592.5	680.9	927.1	833.1	876.6	1009.7	837.8	819.1	1148.2	783.4	729	791.1	743.3	903.5	682.3	557.6	604.5	761.4	-0.48243	0.152262	-0.369815	-0.155696	0.0437862	0.105568	0.0647446	0.00205333	0.516783	0.0758045	-0.0717046
A0A338P6N4	Crybg3	Beta/gamma crystallin domain-containing protein 3 OS=Mus musculus OX=10090 GN=Crybg3 PE=1 SV=1	0.0614445	0.451349	0.570318	-0.115302	0.172512	0.282578	-0.176746	0.0483083	0.143864	0.0731855	0.32087	0.444872	0.0783481	0.289703	0.478686	0.00516256	0.94268	0.97301	308.7	256.4	457.3	398.6	322.5	390	287.5	302.8	283.1	320.4	346.7	331.3	340.2	489	361.1	295.7	307.8	324.2	0.0173605	0.183616	0.0510011	0.221157	0.0415671	0.173587	-0.0378989	0.00677934	-0.0628072	-0.0482641	0.0218709
A0A338P6P0	Lztr1	Leucine-zipper-like transcriptional regulator 1 OS=Mus musculus OX=10090 GN=Lztr1 PE=1 SV=1	0.136288	0.115598	0.199397	0.282355	0.00524026	0.0195264	0.146067	0.0946263	0.22651	0.0115006	0.915491	0.946578	-0.0155783	0.885735	0.938024	-0.027079	0.802964	0.908105	168.7	127.8	231.1	201.8	176.8	226	202.5	203.3	188.4	123.8	162.2	135.3	137.3	210.3	135.1	107.4	132.1	126.3	-0.241106	-0.207613	-0.320343	-0.14758	-0.212335	-0.000284665	0.0697403	0.0453037	-0.0370407	-0.126016	0.220067
A0A338P6P6	Acap2	Arf-GAP with coiled-coil, ANK repeat and PH domain-containing protein 2 OS=Mus musculus OX=10090 GN=Acap2 PE=1 SV=1	-0.0536254	0.516995	0.628611	0.112529	0.189428	0.303305	0.166155	0.0646054	0.174204	0.0638319	0.492538	0.610764	0.0780488	0.404256	0.588164	0.0142168	0.877059	0.94202	850.9	648.6	1172.9	899.2	876.5	895.5	868.2	844.8	965.1	917.9	1104.3	1138.6	1012.8	1688.5	1080.4	916	904.1	1116.7	-0.025404	0.0170004	-0.0956804	-0.110692	-0.0215266	-0.132742	0.0510179	-0.0185246	0.201011	-0.235157	-0.0121122
A0A338P6V1	Alg3	Dol-P-Man:Man(5)GlcNAc(2)-PP-Dol alpha-1,3-mannosyltransferase OS=Mus musculus OX=10090 GN=Alg3 PE=1 SV=1	0.40352	0.0189716	0.0483955	-0.0416206	0.778095	0.842933	-0.44514	0.0116329	0.0548875	0.220355	0.0134388	0.0418226	0.0774748	0.315077	0.505729	-0.142881	0.0800793	0.279888	100.2	57.1	162.1	145.1	130	138.7	76.2	94.7	102	80.9	74.3	85	93.1	131.8	92.3	71.9	70.3	80.9	-0.00832617	-0.385581	0.152381	0.360899	0.328416	0.279717	-0.355962	-0.0725132	0.0620865	0	-0.166456
A0A338P6W8	Prr18	Proline-rich protein 18 (Fragment) OS=Mus musculus OX=10090 GN=Prr18 PE=1 SV=1	-0.575985	0.0139914	0.0379547	-0.293056	0.160099	0.266128	0.282929	0.173588	0.33659	-1.04863	0.000981406	0.00608489	-0.355865	0.146827	0.306804	0.692761	0.0122245	0.090469	81.5	54.1	109.7	75.9	56.1	41.8	54.9	58.3	71.1	84.2	140.5	106.6	52.3	80.4	47.5	89.9	82.9	55	0.500665	0.343558	0.396061	0.233024	-0.0770217	-0.643674	-0.0219451	0.0346196	0.34844	0.0224481	0.717447
A0A338P7B7	Dynlt1a	Dynein light chain Tctex-type 1A OS=Mus musculus OX=10090 GN=Dynlt1a PE=1 SV=1	0.0388929	0.740894	0.810779	0.0367453	0.754654	0.826122	-0.00214759	0.98539	0.993027	0.460646	0.000176054	0.0016637	0.207293	0.0253092	0.0966922	-0.253353	0.00940541	0.0776865	111.2	93.9	148	124.8	106.2	154.1	114.2	116.5	108.5	101.6	88.3	101.5	130.5	198.7	128.3	92.5	100.1	103.1	-0.0210454	0.16906	-0.1419	-0.0195243	-0.126306	0.268623	0.0647446	0.0633869	-0.0117811	0	-0.246094
A0A338P7E3	Rnaset2b	Ribonuclease T2-B OS=Mus musculus OX=10090 GN=Rnaset2b PE=1 SV=1	0.724111	1.57037e-05	0.000149863	0.45374	0.000635164	0.00384199	-0.27037	0.0150857	0.065581	0.863477	1.11453e-05	0.000198734	0.546871	0.000439991	0.00764262	-0.316606	0.0135438	0.0965531	955.8	791.6	1275.2	1809.7	1632.3	1794.6	1287.7	1198.9	1389.4	1049.7	1418.9	1112	2071.3	3157.9	2137.9	1435.4	1552.7	1578.5	-0.412655	-0.250528	-0.530007	0.343374	0.320583	0.315185	0.0647446	-0.0684656	0.171752	-0.564802	-0.173685
A0A338P7H8	B4galt4	Beta-1,4-galactosyltransferase 4 (Fragment) OS=Mus musculus OX=10090 GN=B4galt4 PE=1 SV=1	0.465447	0.00106545	0.00478444	0.39979	0.00290625	0.0125809	-0.0656568	0.532142	0.689252	0.171566	0.187432	0.301587	0.0617383	0.621267	0.764856	-0.109828	0.385984	0.657115	69.1	52.2	104.7	116.4	89.9	115.8	89.2	104	80.9	50	44.4	49.1	59.5	68.2	53.8	39.2	49.4	43.6	-0.362275	-0.332846	-0.296066	0.225118	-0.0215266	0.201561	0.0534672	0.24481	-0.0900949	0.0174171	-0.19763
A0A338P7K6	Grm4	Metabotropic glutamate receptor 4 OS=Mus musculus OX=10090 GN=Grm4 PE=1 SV=1	-0.119834	0.283149	0.399982	-0.21764	0.0667963	0.136479	-0.0978061	0.376244	0.554603	-0.162465	0.0738758	0.148164	-0.166696	0.0677602	0.185501	-0.00423127	0.959465	0.980617	321.4	193.2	490.8	333.7	276.6	313.7	249.3	246	273.5	235.1	248.5	280.6	226.8	331.1	218.3	207.3	191.9	198.5	0.233929	-0.0662806	0.3114	0.123171	-0.0215266	0.0179031	-0.0851737	-0.134523	0.0458262	0.0518539	0.0881464
A0A338P7L8	Chmp2b	Charged multivesicular body protein 2b OS=Mus musculus OX=10090 GN=Chmp2b PE=1 SV=1	-0.584357	0.00401521	0.0138851	-0.111277	0.492752	0.613571	0.47308	0.0130596	0.0593963	-0.357563	0.0674413	0.138348	-0.19437	0.290261	0.479057	0.163193	0.370467	0.644149	246.7	193	311.1	193.1	186.8	148.5	227.5	179.9	248.5	147.1	224.8	211.9	135.4	234.8	146.9	176.2	140.3	128.9	0.37077	0.450678	0.172096	-0.14758	-0.0693803	-0.542566	0.301263	-0.0675334	0.425984	0	0.568166
A0A3B2W3M7	Hmgn1	Non-histone chromosomal protein HMG-14 OS=Mus musculus OX=10090 GN=Hmgn1 PE=1 SV=1	-0.36707	0.0272468	0.0645985	-0.0505096	0.728592	0.808472	0.31656	0.0498365	0.1467	-0.0161578	0.921518	0.950213	0.302099	0.0888036	0.222804	0.318257	0.0752076	0.269547	81.3	85.1	127.3	81.5	73.8	83.2	86.8	76.9	102.8	98.7	151.2	122.1	104	181.3	131	150	114.3	135.7	-0.0159677	0.484001	0.0976426	-0.177363	-0.194489	-0.163681	0.125856	-0.0789803	0.367271	-0.408445	0.163213
A0A3B2W458	Ypel5	Protein yippee-like 5 (Fragment) OS=Mus musculus OX=10090 GN=Ypel5 PE=1 SV=1	0.304451	0.0862358	0.158732	0.125519	0.450131	0.573518	-0.178933	0.288934	0.470173	0.386254	0.00254004	0.0125269	0.133942	0.193495	0.367166	-0.252311	0.0256379	0.139995	37.4	40.1	77.7	57.8	59.8	77.4	52.3	56	44.7	66	59.1	59.1	77.6	118.9	78.2	55.9	52.5	70.7	-0.565028	-0.0303992	-0.0434466	-0.101937	0.073192	0.303225	-0.0338713	0.0346196	-0.263066	0	-0.202987
A0A3B2W7H4	Anks1	Ankyrin repeat and SAM domain containing 1 OS=Mus musculus OX=10090 GN=Anks1 PE=1 SV=1	-0.180564	0.183617	0.286406	0.42808	0.00711137	0.0246871	0.608644	0.000752991	0.00912912	0.0421134	0.751312	0.827417	0.240735	0.0927658	0.228137	0.198622	0.155979	0.404062	97.4	72.9	132.6	94.2	95	88.1	136.7	103.1	140.8	61.3	82	89.3	77.1	112.2	79.4	87.8	70.5	81.5	0.0173605	0.0334225	-0.0708473	-0.195774	-0.0575209	-0.308461	0.553764	0.11667	0.59374	-0.410913	-0.0348549
A0A3B2W883	Srpk1	SRSF protein kinase 1 (Fragment) OS=Mus musculus OX=10090 GN=Srpk1 PE=1 SV=1	-0.272874	0.0257192	0.0616471	-0.22813	0.0532983	0.114329	0.0447438	0.675726	0.799172	-0.591148	0.000515649	0.00372863	-0.507469	0.00150212	0.0159442	0.0836786	0.488621	0.733144	64.8	54.3	84	58.4	58.2	60.1	52.6	50.6	59.8	132.7	110.1	140.9	93.9	118.6	75.8	77.9	81.6	76.8	0.167386	0.346409	0.00848658	-0.14758	-0.0264758	-0.122285	-0.086161	-0.172211	0.0962636	0.498971	0.185939
A0A3B2WB12	Mea1	Male-enhanced antigen 1 (Fragment) OS=Mus musculus OX=10090 GN=Mea1 PE=1 SV=1	-0.0273785	0.843708	0.888971	-0.109643	0.436808	0.561722	-0.0822647	0.556848	0.710874	0.672668	0.00564062	0.0221179	0.171686	0.388891	0.575844	-0.500983	0.0256159	0.139982	72.4	71.1	116.1	96.6	68.5	104	70.2	78.1	75.1	61.2	41.1	60	87.7	98.2	99.5	46.7	59.7	52.7	-0.0354627	0.372462	0.112549	0.215631	-0.154236	0.306017	-0.0325973	0.0911293	0.0620865	0.0285692	-0.589503
A0A3B2WB50	Emilin2	EMILIN-2 OS=Mus musculus OX=10090 GN=Emilin2 PE=1 SV=1	0.77418	4.04176e-06	4.78485e-05	0.222077	0.0250465	0.0647513	-0.552102	7.11302e-05	0.00180372	0.772842	4.09734e-06	8.89531e-05	0.246254	0.0153998	0.0696679	-0.526589	0.000104013	0.00322171	182.5	160.3	304.6	399.1	343.7	396.1	227.9	245.3	218.9	358	305.6	341.8	555.9	801.5	586.9	339.4	331.1	378.3	-0.40929	-0.162347	-0.203566	0.554623	0.465076	0.527636	-0.0414017	0.0346196	-0.102189	0	-0.271994
A0A3B2WBC6	Polr2m	DNA-directed RNA polymerase II subunit GRINL1A OS=Mus musculus OX=10090 GN=Polr2m PE=4 SV=1	-0.541136	0.000666069	0.00325427	-0.577035	0.000417427	0.00279556	-0.0358987	0.751576	0.853005	-0.405597	0.0104224	0.0347382	-0.503802	0.00296887	0.0243884	-0.0982055	0.461826	0.713188	256.4	233.2	395.2	213.7	176.4	248	183.4	174.2	192.8	333.9	286.5	319	220.9	384.5	216.7	217	193.8	173.4	0.28017	0.577406	0.371062	-0.14758	-0.298263	0.0510719	-0.155849	-0.260223	-0.0863954	0.596023	0.331463
A0A3B2WC92	Spast	Spastin OS=Mus musculus OX=10090 GN=Spast PE=1 SV=1	-0.0582042	0.550366	0.658059	0.00830821	0.931425	0.95413	0.0665124	0.496187	0.659076	0.0452961	0.527644	0.641457	0.0719485	0.323303	0.513654	0.0266524	0.708228	0.86465	664.5	564.9	894.1	730.3	651.1	762.3	653.9	630.1	717.2	753.1	712.3	755.6	748.6	1091.5	764.1	663.5	641.8	753.1	0.0173605	0.217152	-0.0877674	-0.0113595	-0.0509167	0.0344084	0.0415454	-0.0420688	0.172193	0	-0.124035
A0A3B2WCN9	Tjp2	Tight junction protein ZO-2 OS=Mus musculus OX=10090 GN=Tjp2 PE=1 SV=1	-0.336271	0.0016887	0.0069106	-0.045121	0.57794	0.686233	0.29115	0.00420504	0.0286693	-0.169762	0.0719737	0.145078	-0.0533701	0.540416	0.704538	0.116392	0.197373	0.459095	4555.4	3548.7	6014.2	3990.8	3724.7	3962.1	4270.9	4055.4	4422.6	4274.4	4501	5212.8	4187.6	5671.4	4159.1	3873.3	3623.5	4356.7	0.185094	0.258872	0.0525942	-0.170746	-0.144247	-0.19726	0.13944	0.0346196	0.187137	0	0.0308449
A0A3B2WD34	Stk38	Serine/threonine-protein kinase 38 (Fragment) OS=Mus musculus OX=10090 GN=Stk38 PE=1 SV=1	0.741516	0.000192065	0.00116549	0.783788	0.000124551	0.00112724	0.0422719	0.747897	0.850781	0.702152	5.91673e-06	0.000116807	0.618606	1.76493e-05	0.000857154	-0.0835459	0.319086	0.594254	54.9	50.5	74.9	108.8	87.9	123.7	107	94.7	90.5	47.9	52.6	48	73.1	121.8	82	61.5	68.2	71.1	-0.703751	-0.390209	-0.788886	0.118109	-0.0635812	0.287175	0.306366	0.100066	0.0620865	-0.509746	-0.418388
A0A3B2WDD2	Rpl10a	Ribosomal protein OS=Mus musculus OX=10090 GN=Rpl10a PE=1 SV=1	0.416516	0.00137236	0.00584576	0.0681886	0.485873	0.606687	-0.348327	0.00430047	0.0290497	0.662976	0.0116794	0.0379008	0.0582052	0.79145	0.882984	-0.604771	0.0184815	0.11449	4344.1	4023.7	7071.5	6953.6	6767.9	7612.2	4887.2	5386	4682.7	13440.5	8247.8	12997.4	18163.1	26423.3	16705.9	10364.4	12854.4	8315.5	-0.292796	0.0307339	-0.123132	0.220966	0.307967	0.335418	-0.0754615	0.0346196	-0.139787	0.0483638	-0.699821
A0A3Q4EC24	Mtch1	Mitochondrial carrier homolog 1 (Fragment) OS=Mus musculus OX=10090 GN=Mtch1 PE=1 SV=1	-0.252835	0.217677	0.326424	-0.205369	0.310189	0.43602	0.0474657	0.809711	0.888741	-0.213872	0.153165	0.257279	-0.159883	0.274394	0.462103	0.0539895	0.704139	0.862295	656.2	409.9	1513.7	714.9	603.2	680.3	583.4	592.7	664.8	418.4	470.2	505.6	391.7	586.6	389	443.8	343.8	318.5	0.0173605	-0.227438	0.689937	-0.0239737	-0.143026	-0.111646	-0.104906	-0.112214	0.0808713	0	0.124713
A0A3Q4EC30	Pi16	Peptidase inhibitor 16 (Fragment) OS=Mus musculus OX=10090 GN=Pi16 PE=1 SV=1	-0.248446	0.0188895	0.0482638	0.100559	0.282355	0.407376	0.349005	0.00288057	0.0223069	0.414006	0.00363129	0.0160581	0.303752	0.0195457	0.0815178	-0.110254	0.335527	0.610184	440.4	361.3	690.2	426.8	381.3	490.7	483.1	532.1	455.7	202.8	207.1	196.1	276.9	372.6	264.7	183.8	253.7	226.3	-0.0319094	0.116538	0.0829957	-0.242104	-0.278684	-0.0569244	0.148982	0.258233	0.0620865	-0.158179	-0.171588
A0A3Q4EC50	Commd10	COMM domain-containing protein 10 OS=Mus musculus OX=10090 GN=Commd10 PE=1 SV=1	0.236125	0.325419	0.446526	-0.130895	0.578925	0.68672	-0.36702	0.139374	0.292763	0.123617	0.554842	0.664239	0.479313	0.0398273	0.129913	0.355696	0.109773	0.3327	332.4	193.9	301.9	397.2	336.8	289.7	209.4	330.2	185.5	201.4	144.6	243.6	232.2	311.5	177.8	201.3	201.2	323.3	0.15621	-0.187333	-0.515934	0.248215	0.136295	-0.223192	-0.463065	0.163889	-0.640565	0	-0.521675
A0A3Q4EGC9	Ttc39c	Tetratricopeptide repeat protein 39C OS=Mus musculus OX=10090 GN=Ttc39c PE=4 SV=1	-0.316527	0.00299909	0.0108353	-0.0901738	0.290409	0.415548	0.226353	0.019059	0.077184	-0.034242	0.790253	0.857041	0.180745	0.180361	0.351042	0.214987	0.117634	0.346843	642	515.1	892.8	607.5	557.2	550.5	621.9	583.6	583.6	464.3	576.4	513.2	453.8	897.8	440.1	487.2	475.3	588.4	0.154954	0.271298	0.0974228	-0.089675	-0.0883112	-0.247919	0.156447	0.0346196	0.0620865	-0.0694569	0.198877
A0A3Q4EGD8	Wdr33	pre-mRNA 3' end-processing protein WDR33 OS=Mus musculus OX=10090 GN=Wdr33 PE=1 SV=1	0.19488	0.112572	0.194972	0.0626215	0.58784	0.693352	-0.132259	0.264643	0.444354	0.268829	0.0772836	0.153034	0.241834	0.106816	0.249701	-0.0269951	0.846874	0.927026	79.8	63.6	114.3	111.7	86.7	109.5	69.9	93.6	87.4	133.5	106.4	123.6	151.6	183.9	154.4	105.6	142.2	131.7	-0.113884	-0.0071811	-0.128814	0.206344	-0.0331279	0.161544	-0.257596	0.133495	0.0620865	0	-0.37102
A0A3Q4EI12	Rab18	Ras-related protein Rab-18 OS=Mus musculus OX=10090 GN=Rab18 PE=1 SV=1	0.102393	0.272971	0.388506	-0.0986957	0.289607	0.414896	-0.201089	0.046326	0.139991	0.101964	0.206265	0.322784	-0.0276494	0.721314	0.834008	-0.129613	0.116728	0.345426	6454.5	4307.6	10166.9	7971	6858.6	7798.2	6057.1	6108.5	5384.7	4098	3986.9	4052.7	4321.8	6541.4	4058.9	3150.4	3668.3	3685.2	0.0173605	-0.131996	0.139568	0.156876	0.0660822	0.109155	-0.0269335	-0.0448676	-0.199353	0.0160366	-0.0672947
A0A3Q4EI31	BC004004	cDNA sequence BC004004 OS=Mus musculus OX=10090 GN=BC004004 PE=1 SV=1	0.29129	0.0698132	0.134484	-0.135553	0.366201	0.493533	-0.426843	0.0141055	0.0626467	0.10796	0.360143	0.485005	-0.120204	0.310765	0.500931	-0.228165	0.0706196	0.26118	98.4	59.7	162.4	149.3	114.1	125.1	75.4	101.1	81.7	80.1	74	88.8	94.8	126.2	77.2	54.5	70.1	73.1	-0.0216923	-0.308555	0.167834	0.414852	0.152989	0.143618	-0.358402	0.0346196	-0.245289	0.0532014	-0.104754
A0A494B908	Gstp1	Glutathione S-transferase P 1 (Fragment) OS=Mus musculus OX=10090 GN=Gstp1 PE=1 SV=1	-0.25902	0.0370334	0.0822379	-0.0256859	0.815733	0.868809	0.233334	0.0554262	0.157552	-0.0987981	0.324832	0.449499	0.117338	0.247045	0.430567	0.216136	0.0473682	0.204437	7913.4	7391.9	11114.2	7490.6	7140	8646.7	7932.6	7928.1	8480.5	16565.9	13929.4	16289.9	14236.8	20058	15026.3	13192.5	14661.8	16897.7	0.014683	0.350395	-0.0285773	-0.229473	-0.172578	-0.0385068	0.0655632	0.0346196	0.159261	0.140727	-0.153035
A0A494B923	Papss2	Bifunctional 3'-phosphoadenosine 5'-phosphosulfate synthase 2 OS=Mus musculus OX=10090 GN=Papss2 PE=1 SV=1	0.32573	0.00223682	0.0085956	-0.0255183	0.754299	0.825902	-0.351249	0.0013584	0.0138658	0.523411	0.000300646	0.00249762	0.306495	0.00977774	0.0519367	-0.216915	0.0475582	0.205011	575.7	383.8	801.5	810.9	710.6	737.5	529.1	560	490.5	613.9	691.5	623.1	923.2	1234.6	966.1	638	646.3	826.6	0.0173605	-0.133537	-0.0385491	0.346627	0.282194	0.193645	-0.0570322	-0.00527076	-0.168978	-0.171726	-0.0436788
A0A494B933	Ppp1r14b	Protein phosphatase 1 regulatory subunit 14B (Fragment) OS=Mus musculus OX=10090 GN=Ppp1r14b PE=1 SV=1	0.341925	0.0122903	0.0340471	0.455563	0.00232443	0.0104986	0.113638	0.33286	0.513952	-0.321333	0.0534893	0.11616	0.183688	0.238627	0.422046	0.50502	0.00645659	0.0609208	57.9	46.7	69.5	80.6	67.6	85.6	70	73.6	81.4	58.3	53.9	55.4	51.8	65.1	37.1	49.1	66.9	52.9	-0.256431	-0.132507	-0.526276	0.0558454	-0.0718583	0.126575	0.0647446	0.10697	0.27976	0.113211	-0.0436788
A0A494B990	Lpxn	Leupaxin OS=Mus musculus OX=10090 GN=Lpxn PE=1 SV=1	0.967208	0.00309808	0.0111259	1.05778	0.00174257	0.0083425	0.090568	0.722508	0.832443	1.28707	5.25614e-07	1.70138e-05	0.770686	4.65146e-05	0.00169672	-0.516384	0.000989728	0.0173468	127	144.6	194.7	335.3	306.8	316.6	454.9	286.2	214.4	135	143.2	149.1	394.5	434.1	342.9	196.5	198.5	250	-1.15483	-0.533531	-1.07171	0.0808493	0.0787482	-0.0180437	0.73327	0.0346196	-0.354632	-0.55618	-0.514786
A0A494B9D2	Pola2	DNA polymerase alpha subunit B (Fragment) OS=Mus musculus OX=10090 GN=Pola2 PE=1 SV=1	0.31187	0.0199725	0.0503941	0.276889	0.0338824	0.0811055	-0.0349811	0.761858	0.857433	0.775247	3.12723e-05	0.000437291	0.355518	0.0078801	0.0454758	-0.419729	0.00295416	0.0362393	32.8	28.4	40.6	41.9	42.6	49.4	37.5	39.8	39	51.8	50.8	46.7	82.9	120.3	86.6	49.7	50.4	70	-0.261712	-0.0354521	-0.487223	-0.0733977	0.0765584	0.148061	-0.0211332	0.0346196	0.0327922	0	-0.0718024
A0A494B9F0	Nedd4l	E3 ubiquitin-protein ligase OS=Mus musculus OX=10090 GN=Nedd4l PE=1 SV=1	0.305503	0.00231587	0.00884262	0.220808	0.0148395	0.0438654	-0.0846953	0.284284	0.465345	-0.116129	0.263251	0.387093	-0.100687	0.328157	0.517928	0.0154416	0.877778	0.94202	1642.3	1331	2334.7	2234.5	2094	2509.5	1920.9	1927.9	1887.5	1545.1	1522.5	1794.2	1467.4	1931.2	1640	1283.7	1253.9	1448.9	-0.213952	-0.0830942	-0.239727	0.0653423	0.0977046	0.216688	0.0594968	0.0346196	0.0315329	0.021258	-0.0436788
A0A494B9H1	Sil1	Nucleotide exchange factor SIL1 OS=Mus musculus OX=10090 GN=Sil1 PE=1 SV=1	0.412771	0.00184723	0.00741574	-0.0952056	0.352649	0.479859	-0.507977	0.000433367	0.0061912	0.291188	0.00458848	0.018939	0.0625215	0.450686	0.627764	-0.228666	0.0169855	0.109556	700.5	451.2	1091.2	1077.7	944.5	974.4	608.9	688.1	584.4	431.9	427.4	453	512.5	822.7	509.4	383.9	428.7	394.2	0.0173605	-0.183193	0.123524	0.473919	0.409639	0.312448	-0.137435	0.00885282	-0.199342	0	-0.0587892
A0A494B9P3	Rbp4	Retinol-binding protein 4 (Fragment) OS=Mus musculus OX=10090 GN=Rbp4 PE=1 SV=1	0.62106	0.000419513	0.00222646	-0.284382	0.0382565	0.0887499	-0.905442	2.08675e-05	0.000749771	0.873915	0.000148949	0.00148191	0.0604012	0.687799	0.81118	-0.813514	0.000258926	0.00652856	17.6	15.6	32.1	33	29.1	40.7	16.1	17.6	14.9	20.6	21.3	18.6	40.4	41.8	41.7	16.6	18.8	20.2	0.0173605	0.277396	0.351063	0.759311	0.703917	1.04577	-0.0637701	0.0346196	-0.178177	0	0.00453031
A0A494B9Q5	Cwf19l1	CWF19-like protein 1 (Fragment) OS=Mus musculus OX=10090 GN=Cwf19l1 PE=1 SV=1	0.341922	0.0119392	0.0332025	0.0651791	0.570075	0.679927	-0.276742	0.032284	0.110263	0.392225	0.0268914	0.0695114	0.217307	0.180632	0.351292	-0.174918	0.273367	0.546472	141.2	139.9	218.3	243.4	207.7	211.7	163.9	158.5	164.5	293.7	265.6	343	346.8	540.8	452.1	292.2	250.3	391.6	-0.202987	0.217734	-0.10771	0.417662	0.314887	0.200252	0.0594729	-0.0189851	0.0620865	-0.223865	-0.412632
A0A494B9S5	Wdr7	WD repeat-containing protein 7 (Fragment) OS=Mus musculus OX=10090 GN=Wdr7 PE=1 SV=1	-0.0889003	0.627341	0.7221	-0.345194	0.0810394	0.158162	-0.256294	0.179861	0.344111	-0.093946	0.366219	0.491345	-0.0494611	0.628902	0.769896	0.0444849	0.663441	0.838319	21.4	23.3	39.9	24.4	29.4	28.1	17.2	19.3	25.3	35.8	38.5	38.1	34.2	50.3	35.2	29.1	27.8	39.9	-0.17191	0.384874	0.193573	-0.14758	0.247408	0.0400077	-0.439728	-0.303661	0.114343	0	0.0612201
A0A494B9V8	Ptar1	Protein prenyltransferase alpha subunit repeat-containing 1 OS=Mus musculus OX=10090 GN=Ptar1 PE=1 SV=1	0.0110171	0.911001	0.934673	-0.0387091	0.69561	0.782997	-0.0497261	0.616172	0.757419	0.0355442	0.663136	0.757719	0.194605	0.0343168	0.117359	0.15906	0.0729288	0.264814	250.2	224.3	389.2	318	263.5	325.1	236.7	282.4	260.9	260.9	301.6	267.7	268.2	428.6	276.6	257.7	266.4	313.3	-0.0573607	0.219052	0.0467744	0.123644	-0.0215266	0.139399	-0.0899987	0.134557	0.0477805	-0.0398123	0.125648
A0A494B9Y9	Zfpl1	Zinc finger protein-like 1 OS=Mus musculus OX=10090 GN=Zfpl1 PE=1 SV=1	0.1288	0.203599	0.310043	0.238408	0.0308274	0.0754001	0.109608	0.273769	0.453395	0.113174	0.22822	0.347602	0.0191684	0.832089	0.905694	-0.0940059	0.311243	0.587495	97.6	64.1	126.8	115.1	103.5	106.1	116.9	99.7	96.7	92.4	90.6	108.9	95.8	158.5	106.5	89	82.9	87.6	-0.0673172	-0.239809	-0.22301	0.00567751	-0.0215266	-0.127887	0.240389	-0.0193457	-0.0359565	0	-0.0720606
A0A494BA07	Pggt1b	Geranylgeranyl transferase type-1 subunit beta OS=Mus musculus OX=10090 GN=Pggt1b PE=1 SV=1	0.240559	0.0277017	0.0655248	0.318274	0.00679487	0.0238534	0.0777141	0.423539	0.598182	0.115615	0.298199	0.421574	0.0956597	0.385141	0.572888	-0.0199548	0.853453	0.930573	588.9	450.9	723	790.8	704.5	692.7	672.2	690.1	694.2	833	1118.9	1014.8	1083.5	1406.3	1106.7	896.7	907.5	966.1	-0.216848	-0.167998	-0.454169	0.0435026	0.00284241	-0.163681	0.0214045	0.0291944	0.0652072	-0.284807	0.0972069
A0A494BA69	Ctsw	Cathepsin W OS=Mus musculus OX=10090 GN=Ctsw PE=1 SV=1	0.206321	0.0512264	0.105887	0.0946265	0.332807	0.459472	-0.111694	0.257445	0.436938	0.274089	0.0178219	0.0514222	0.129775	0.20839	0.385753	-0.144314	0.165764	0.416934	124.5	108	194	157.5	159.9	193.9	134	146.6	139.9	168.5	206.9	177.9	203.6	329.3	229.3	168.1	161.3	204.1	-0.218379	0.0105716	-0.111763	-0.0441128	0.103758	0.239746	-0.0649075	0.0346196	-0.00540265	-0.272989	-0.0204827
A0A494BA71	Yif1a	Protein YIF1A OS=Mus musculus OX=10090 GN=Yif1a PE=1 SV=1	0.323408	0.00765354	0.0233837	-0.0284461	0.774483	0.840192	-0.351854	0.00471356	0.0305977	-0.263407	0.344174	0.468771	-0.155706	0.570102	0.727615	0.1077	0.693155	0.85555	133.4	123.5	215.6	220.7	182.5	210.6	131.3	152.6	144.6	419.6	720.2	333.2	371.2	552.5	398	271.1	358.7	510.3	-0.176636	0.146181	-0.0173322	0.384752	0.236615	0.301069	-0.152143	0.0346196	-0.0156009	0.0762462	0.81195
A0A494BA97	Ostf1	Osteoclast-stimulating factor 1 OS=Mus musculus OX=10090 GN=Ostf1 PE=1 SV=1	0.547854	5.82766e-05	0.000446456	0.420124	0.00045851	0.0030046	-0.127729	0.148024	0.304022	0.682375	3.04921e-06	7.04553e-05	0.345906	0.000753997	0.0105413	-0.336469	0.000916236	0.0163893	1043.5	882.5	1460.6	1685.1	1629.8	1865.2	1375.1	1423	1425	1499.4	1466.8	1553.3	2424.2	3559.7	2293.6	1561.3	1584.7	1931.1	-0.432171	-0.239868	-0.480335	0.0942927	0.172206	0.224687	0.0133192	0.0325934	0.0620865	-0.0798244	-0.155216
A0A494BAK4	Ergic1	Endoplasmic reticulum-Golgi intermediate compartment protein 1 OS=Mus musculus OX=10090 GN=Ergic1 PE=1 SV=1	0.260063	0.101549	0.179825	0.0113256	0.938835	0.959721	-0.248738	0.115278	0.257664	-0.198227	0.266675	0.39029	-0.126169	0.471008	0.645682	0.072058	0.677737	0.846848	4470.6	2288.7	6265.9	5911.4	4862.1	4669.5	3607.6	3961.8	3974.3	2606.1	3034.8	2455.3	2416.3	3385.9	2203.4	2161	2702.5	1742.5	0.0173605	-0.514515	-0.0288811	0.255452	0.0995845	-0.100882	-0.244684	-0.139693	-0.107681	0.0859931	0.262023
A0A494BAP9	Smndc1	Survival of motor neuron-related-splicing factor 30 (Fragment) OS=Mus musculus OX=10090 GN=Smndc1 PE=1 SV=1	0.0167283	0.931255	0.949312	-0.117898	0.547037	0.660341	-0.134627	0.492928	0.657055	0.371902	0.0153443	0.0460779	0.217134	0.1183	0.266408	-0.154767	0.250824	0.519221	117.4	149.8	169.6	154.4	150.5	162	125.9	114.6	140	384.4	316.5	363.9	508.7	549.1	481.5	345.9	356.2	384.5	-0.334245	0.451425	-0.336836	-0.103944	-0.0148008	-0.0507251	-0.186015	-0.351811	-0.0355243	0	-0.324082
A0A494BAV5	Scd2	Acyl-CoA desaturase 2 OS=Mus musculus OX=10090 GN=Scd2 PE=1 SV=1	0.421725	0.138156	0.229493	-0.341431	0.220999	0.340648	-0.763156	0.0156425	0.0671486	-0.0188743	0.827755	0.885683	-0.322793	0.00352521	0.0268573	-0.303919	0.00506612	0.0517118	2352	935.2	3479.9	3201	3226.3	2171.5	1552.3	1693.4	1238.9	786.1	826.5	867	842.5	1262.4	713.9	570.1	590.8	582.3	0.132557	-0.76392	0.16442	0.412251	0.549662	-0.163681	-0.41954	-0.32415	-0.747546	0	0.0286232
A0A494BB03	Fads3	Fatty acid desaturase 3 OS=Mus musculus OX=10090 GN=Fads3 PE=1 SV=1	0.834997	0.000323758	0.00181053	0.494082	0.00973707	0.0316744	-0.340914	0.0521544	0.151	0.471191	0.00083543	0.00545268	0.192003	0.0822777	0.211386	-0.279187	0.0187239	0.115265	335.4	184.7	578.2	711.9	546.7	636.8	451	474.7	404.5	236.1	200	215.7	297.8	447.7	285.3	200.9	239.7	214.8	-0.483773	-0.910407	-0.231382	0.437079	0.182207	0.260143	-0.00914402	0.0346196	-0.16879	0	-0.283077
A0A494BB08	Ccdc88b	Coiled-coil domain-containing protein 88B (Fragment) OS=Mus musculus OX=10090 GN=Ccdc88b PE=1 SV=1	0.605169	4.77688e-05	0.000378464	0.457581	0.00042538	0.0028356	-0.147588	0.123917	0.270576	0.459802	0.00019749	0.00180097	0.24133	0.0129985	0.0623626	-0.218472	0.0211294	0.124252	139.4	115	197.9	244.9	216.1	257.2	196.5	208.9	173.2	178.1	208	186.4	267.8	361	260.5	187.1	190.5	218	-0.488181	-0.331712	-0.515934	0.159842	0.105401	0.214438	0.0545023	0.112661	-0.130246	-0.223896	-0.0436788
A0A494BB49	Cd5	T-cell surface glycoprotein CD5 OS=Mus musculus OX=10090 GN=Cd5 PE=1 SV=1	2.09425	1.0086e-08	3.72781e-07	1.68757	7.67184e-08	4.05366e-06	-0.406677	0.00663873	0.0383586	0.456298	0.000302604	0.00250803	0.204964	0.0346218	0.118079	-0.251334	0.0135155	0.0964473	470.9	447.7	753.5	2335.1	2172.9	2971.2	1624.3	1802.2	1569.5	709.9	704	745.5	978.9	1419.8	970.6	743.1	758	690.1	-1.76897	-1.40779	-1.62407	0.376087	0.398277	0.707546	0.0647446	0.184561	0.0125734	-0.0705925	-0.126312
A0A494BBA8	Fau	40S ribosomal protein S30 OS=Mus musculus OX=10090 GN=Fau PE=1 SV=1	0.307821	0.0622631	0.122817	0.0494058	0.742591	0.818692	-0.258415	0.108418	0.246932	0.657607	4.6363e-05	0.000594936	0.030721	0.753075	0.854103	-0.626886	6.85391e-05	0.00235656	1263.9	1373.9	2150.9	1816.9	2248.8	2113.4	1446.5	1562.1	1585.2	6039.6	5643.2	6710.3	8930.3	15698.1	8977.4	5649.7	5382.4	5461.7	-0.309422	0.245038	-0.0756588	0.0492346	0.482964	0.25122	-0.0673539	0.0134416	0.0620865	0	-0.141618
A0A494BBB0	Capn1	Calpain-1 catalytic subunit (Fragment) OS=Mus musculus OX=10090 GN=Capn1 PE=1 SV=1	0.492148	7.47992e-05	0.000547713	0.384194	0.000504036	0.00323682	-0.107954	0.183029	0.348225	0.255837	0.00823487	0.029266	0.0868102	0.289023	0.478113	-0.169027	0.0546406	0.222211	3972.8	3330.9	5959.6	6338.2	6137.9	6875.9	5319.2	5593.2	5099.6	7913.7	7759	8798.3	9607.8	13603.4	9864.3	7295.9	6996.4	8636.5	-0.476157	-0.296336	-0.424393	0.0328197	0.112545	0.134193	-0.00772004	0.0346196	-0.0712033	-0.126094	-0.198255
A0A494BBP5	Fas	Tumor necrosis factor receptor superfamily member 6 OS=Mus musculus OX=10090 GN=Fas PE=1 SV=1	1.01618	2.52481e-07	4.66453e-06	0.976733	3.6332e-07	1.22001e-05	-0.0394505	0.637254	0.772021	0.273485	0.0380881	0.0900038	0.130029	0.281563	0.470036	-0.143456	0.237831	0.5037	1081.5	768.6	1631	2396.8	2193.9	2600.3	2139.7	2223.9	1879.3	781.4	713.3	753.9	1001	1166.9	890.6	703.4	783.5	680.7	-0.967014	-1.02568	-0.907586	0.0161214	0.0145626	0.117588	0.0647446	0.090303	-0.125127	0	-0.175231
A0A498U6I0	H2-Eb1	H-2 class II histocompatibility antigen, I-A beta chain (Fragment) OS=Mus musculus OX=10090 GN=H2-Eb1 PE=1 SV=1	2.9167	1.04675e-10	2.39727e-08	1.52095	5.14353e-08	2.98076e-06	-1.39574	1.14584e-07	2.65613e-05	1.15853	1.88e-06	4.80707e-05	0.277564	0.0375222	0.12461	-0.880962	2.05099e-05	0.000963294	188.9	122.1	260.9	1555.9	1362.5	1489.8	425.4	523.1	553.1	310.2	272.1	260.2	623.5	846.5	648.9	284.6	330.5	283.3	-1.4521	-1.6476	-1.51952	1.42501	1.35957	1.34628	-0.233522	0.0346196	0.14254	0	-0.232741
A0A498WFS2	Ubxn1	UBX domain-containing protein 1 OS=Mus musculus OX=10090 GN=Ubxn1 PE=1 SV=1	0.158762	0.534425	0.643171	-0.0965678	0.703685	0.788136	-0.25533	0.325348	0.506598	-0.303956	0.057379	0.122958	-0.171847	0.251945	0.436317	0.132109	0.37177	0.645143	522.5	445.7	665.1	1069.2	475.7	516.4	467.5	460.8	509	662	859.2	609.4	543.1	845.1	562.7	577.9	578.5	494.1	0.0551259	0.259833	-0.130029	0.923215	-0.11914	-0.142858	-0.0579547	-0.108905	0.0620865	0.194514	0.526998
A0A498WGD8	Txnl1	Thioredoxin-like protein 1 OS=Mus musculus OX=10090 GN=Txnl1 PE=1 SV=1	-0.152637	0.131988	0.221708	-0.195952	0.061702	0.128222	-0.0433151	0.651048	0.781954	-0.079114	0.463136	0.583467	0.0281214	0.7917	0.882984	0.107235	0.325604	0.60116	3213.4	2764.5	4331.7	3295.8	3233.2	3204.7	2910.6	2803.9	2714.8	6821.3	6447.8	8107.9	6935.7	9637.6	6344.4	6119.9	5560.6	7568.8	0.0212717	0.238255	-0.0811904	-0.10714	-0.00875318	-0.163681	-0.0741281	-0.158135	-0.177257	0	-0.124919
A0A498WGL8	Ssh3	Protein phosphatase Slingshot homolog 3 OS=Mus musculus OX=10090 GN=Ssh3 PE=1 SV=1	0.198509	0.0535745	0.109527	0.345223	0.00355672	0.0145467	0.146714	0.136592	0.289202	0.390967	0.000375932	0.00294596	0.404167	0.000293086	0.00582775	0.0132002	0.861464	0.934186	67.3	57.5	95.4	90	78.7	96	86.6	94.3	80.2	63.8	73.5	66.9	90	132.9	82.9	75.8	77.6	84.2	-0.3464	-0.13938	-0.376312	-0.0920216	-0.15953	-0.0150139	0.0647446	0.15751	-0.0486783	-0.2825	-0.121991
A0A498WGS3	Mbp	Myelin basic protein OS=Mus musculus OX=10090 GN=Mbp PE=1 SV=1	-0.419211	0.00222134	0.00855902	-0.147413	0.179424	0.290981	0.271798	0.0241265	0.0909084	-0.896041	0.000294471	0.00247204	-0.697546	0.0017428	0.0174569	0.198496	0.253143	0.521675	473.7	328.7	759.3	384.5	363.7	431	402.8	390.6	478.6	331.3	523.4	455.2	249	274.5	251.2	216.5	222.6	261.6	0.25127	0.158133	0.398672	-0.21466	-0.168841	-0.0660571	0.0647446	-0.00975211	0.310843	0.340776	0.956873
A0A4W9	Negr1	Neuronal growth regulator 1 OS=Mus musculus OX=10090 GN=Negr1 PE=1 SV=1	-0.332313	0.023959	0.0581064	-0.632183	0.00051861	0.0033156	-0.29987	0.037279	0.120785	-0.217241	0.035289	0.0850355	-0.225029	0.0304216	0.108761	-0.00778838	0.931988	0.968811	3497.5	1926.8	4654.6	2869.1	2540.1	2628.8	1861.1	2255.9	1736.5	1250.6	1188.4	1395.2	1185.1	1557.4	1002.5	873.3	993.7	1019.5	0.478799	0.052747	0.357838	0.0281334	-0.0215266	-0.114162	-0.383985	-0.136563	-0.486616	0.0776116	-0.0396671
A0A571BDG0	Srcin1	SRC kinase-signaling inhibitor 1 OS=Mus musculus OX=10090 GN=Srcin1 PE=1 SV=1	-0.395295	0.00062039	0.0030619	-0.0527302	0.523739	0.641594	0.342564	0.00167159	0.0158679	-0.330492	0.00300927	0.0140602	-0.207479	0.0341713	0.116987	0.123013	0.175905	0.430873	4330.5	2987.5	5955.5	3660.4	3423.2	3294.6	3960.5	3742.9	4030.8	4198.1	4692.2	5191.6	3602.6	5440.4	3679	3571.5	3192.3	3969.3	0.227738	0.126208	0.154132	-0.179735	-0.150338	-0.347734	0.146271	0.0346196	0.168996	0.0808519	0.197701
A0A571BEC9	Plin4	Perilipin-4 OS=Mus musculus OX=10090 GN=Plin4 PE=1 SV=1	-0.0492906	0.653395	0.74375	0.114521	0.30778	0.433669	0.163812	0.155554	0.314344	-0.0315297	0.802586	0.865985	-0.0633173	0.617404	0.762838	-0.0317876	0.801011	0.907079	1748.5	1207.4	2420.3	1824.9	1924.1	1601	1802.6	1657.9	1877.4	1357.5	1867.5	1747.4	1682.1	2331.5	1483	1484.5	1369.4	1301.4	-0.026601	-0.12675	-0.0908278	-0.129841	0.0725779	-0.334787	0.0647446	-0.0861027	0.120743	-0.129025	0.287452
A0A571BEG7	Patj	InaD-like protein OS=Mus musculus OX=10090 GN=Patj PE=1 SV=1	-0.208061	0.056779	0.11445	-0.396445	0.00221075	0.0101148	-0.188385	0.079712	0.201481	-0.63192	0.000683771	0.00466184	-0.533381	0.00217278	0.0198646	0.0985383	0.463868	0.715619	145.2	110.8	170	127.5	121	140.2	101.2	103.8	98.8	366.6	405.9	357.9	208.2	326	295.6	225.6	210.5	252	0.280395	0.324376	-0.0254067	-0.0720894	-0.0215266	0.048798	-0.193053	-0.186581	-0.230338	0.310561	0.413799
A0A571BEH0	Ralgds	Ral guanine nucleotide dissociation stimulator OS=Mus musculus OX=10090 GN=Ralgds PE=1 SV=1	0.297303	0.0514535	0.106157	-0.0566177	0.681725	0.770385	-0.353921	0.0251805	0.0939009	0.121873	0.374915	0.49984	0.0534728	0.692108	0.814278	-0.0684003	0.613416	0.811582	108.8	76.7	217.3	168.8	142.6	170.4	114	103	118.8	91.8	137.6	98	114.5	174.2	112.1	89.7	98.2	107	-0.109496	-0.179811	0.355219	0.359201	0.241913	0.356709	0.00524359	-0.171271	0.0620865	-0.221045	0.319191
A0A571BEI2	Aak1	AP2-associated protein kinase 1 (Fragment) OS=Mus musculus OX=10090 GN=Aak1 PE=1 SV=1	-0.0972328	0.289515	0.407133	0.115902	0.212176	0.330307	0.213135	0.0345535	0.115597	0.0451571	0.549811	0.660472	0.120094	0.131291	0.28551	0.0749368	0.328795	0.604466	640	529.9	1009.4	690.1	620.8	795.7	671.7	748.9	749.4	563.1	553.4	616.4	557.8	869.3	610	527.7	564.8	563.6	-0.0913731	0.0703401	0.0326863	-0.14758	-0.174203	0.0417379	0.0257562	0.152587	0.181017	-0.00128046	-0.0700277
A0A571BEN1	Mybpc1	Myosin-binding protein C, slow-type OS=Mus musculus OX=10090 GN=Mybpc1 PE=1 SV=1	-0.00651726	0.965148	0.974368	0.156392	0.307963	0.433795	0.162909	0.289336	0.470613	0.301423	0.0163023	0.0482957	0.0395607	0.711828	0.827152	-0.261862	0.0310727	0.158361	23.6	27.8	43.3	30.8	31.6	35.1	33.9	32.7	30.7	52.4	40.6	46.6	55.6	80.8	57.9	39.1	39.4	47.6	-0.403777	0.266586	-0.0614919	-0.184574	-0.0215266	-0.0121348	0.166105	0.0839857	0.0204006	0.138605	-0.273161
A0A571BET0	Cacna1a	Voltage-dependent P/Q-type calcium channel subunit alpha OS=Mus musculus OX=10090 GN=Cacna1a PE=1 SV=1	0.0600098	0.697874	0.778306	-0.434492	0.0163944	0.0471434	-0.494502	0.0083752	0.0443182	-0.21632	0.0420748	0.09669	-0.175898	0.0871676	0.219939	0.0404218	0.671631	0.843735	171.7	91.4	245	188.5	159.5	176.6	122	122.5	90.2	124.8	155.9	140.9	114.5	181.4	118	107.3	113.9	106	0.123694	-0.351865	0.103291	0.0934285	-0.0215266	-0.0167523	-0.321931	-0.346155	-0.760271	0.0808311	0.358155
A0A571BEV7	Zdhhc3	Palmitoyltransferase OS=Mus musculus OX=10090 GN=Zdhhc3 PE=1 SV=1	0.15256	0.120288	0.206003	-0.165752	0.0948746	0.17838	-0.318311	0.00547268	0.0339023	-0.207158	0.014421	0.0438363	-0.144167	0.0663093	0.183269	0.0629911	0.388151	0.658341	259.7	164.1	375.2	334.5	274.8	291.2	219.7	213.8	208.7	293.3	292.6	311.6	265.6	358.8	255.7	219.8	239.9	256	0.0173605	-0.210845	0.0148794	0.217581	0.0600094	0.00148308	-0.176567	-0.245965	-0.253329	0.143122	0.0959958
A0A571BG24	Limch1	LIM and calponin homology domains-containing protein 1 OS=Mus musculus OX=10090 GN=Limch1 PE=1 SV=1	-0.0396998	0.813537	0.867242	0.267329	0.134585	0.232426	0.307029	0.0911849	0.220699	-0.155127	0.223664	0.342551	0.0249581	0.838689	0.909027	0.180085	0.163121	0.413346	322.5	244.1	405.1	347.6	307.1	335.3	311.2	313.3	493.5	327.7	391.7	435.1	334.8	462.9	365.9	356.5	288.9	389.1	0.0173605	0.0495986	-0.186955	-0.0394506	-0.0921173	-0.107528	0.0132875	-0.00713477	0.675837	-0.159074	0.0546209
A0A571BG95	Abr	Active breakpoint cluster region-related protein OS=Mus musculus OX=10090 GN=Abr PE=1 SV=1	0.763426	9.12574e-07	1.37479e-05	0.646646	4.02656e-06	7.51554e-05	-0.11678	0.12751	0.276157	0.300625	0.00556423	0.0219526	0.145076	0.119022	0.267547	-0.155549	0.097566	0.312828	3505.3	2800.9	5035.1	6630.1	6470.5	6870.7	5621.5	5524.3	5285.5	3779.7	4792.7	4193.9	4973	7820.9	5116.6	3984.8	4003.3	4386.9	-0.638893	-0.528476	-0.649706	0.115659	0.206559	0.150984	0.0899081	0.0346196	-0.00166522	-0.21493	0.083958
A0A5F8MP75	Mapk10	Mitogen-activated protein kinase OS=Mus musculus OX=10090 GN=Mapk10 PE=1 SV=1	-0.152097	0.0629357	0.123736	-0.30023	0.0021214	0.00979088	-0.148133	0.068927	0.182099	-0.219298	0.0580429	0.124025	-0.155755	0.159031	0.322368	0.0635438	0.548101	0.775478	2732	2310.5	4083.7	2868.6	2650.6	3012	2277.7	2339.8	2242	5391.9	5397.3	6081.9	4686	6832.2	4912	4280.2	3753.8	5428.4	0.060999	0.253312	0.107624	-0.0335517	-0.0215266	0.0207215	-0.153997	-0.145314	-0.179446	0	-0.0422346
A0A5F8MP92	Exoc6	Exocyst complex component OS=Mus musculus OX=10090 GN=Exoc6 PE=1 SV=1	0.155497	0.0415147	0.0900738	0.196949	0.0143887	0.0429634	0.041452	0.545942	0.702283	0.00608803	0.949757	0.96753	0.0494816	0.610999	0.75779	0.0433936	0.655037	0.833557	227.6	176.3	357.8	299.4	274.9	293.8	262.9	264.6	269	205.9	198.9	219.1	216.9	310.1	189.4	180.1	207.5	181.3	-0.223745	-0.158148	-0.104387	0.0068885	0.00977411	-0.036453	0.0316526	0.0108265	0.0620865	0	-0.0935793
A0A5F8MP96	Septin4	Septin-4 OS=Mus musculus OX=10090 GN=Septin4 PE=1 SV=1	-0.174654	0.0292566	0.0684591	-0.0223304	0.750959	0.8236	0.152323	0.0507911	0.148368	-0.398077	0.000359152	0.00284565	-0.345649	0.000994195	0.012473	0.0524283	0.498352	0.740214	5321.3	3976.3	7100.2	5118.2	4842.9	5138.1	5016	5111.2	4840.9	6609.2	7071.5	7622.4	5427.4	7301.3	5507.7	4695.9	4731	5324	0.0754772	0.08919	-0.0417368	-0.145605	-0.0993175	-0.156108	0.0376199	0.0346196	-0.0163003	0.263026	0.316888
A0A5F8MPF0	Kif1b	Kinesin-like protein KIF1B OS=Mus musculus OX=10090 GN=Kif1b PE=1 SV=1	-0.217895	0.0508883	0.105384	-0.178512	0.0990107	0.183686	0.0393833	0.696127	0.813129	-0.365769	0.0093437	0.0319125	-0.141236	0.241612	0.425128	0.224533	0.0763673	0.271805	307.7	282.9	449.3	320.7	306.6	308.2	287.9	271.8	298.4	494.9	478.3	602.3	438.7	543.9	391.5	406.1	451.4	395	0.0225272	0.33536	0.035387	-0.0827129	-0.0215266	-0.156172	-0.0260453	-0.139193	0.0229763	0.132731	0.0398306
A0A5F8MPF3	Mical3	[F-actin]-monooxygenase MICAL3 OS=Mus musculus OX=10090 GN=Mical3 PE=1 SV=1	-0.233625	0.0164757	0.0433108	-0.184374	0.0462665	0.102849	0.0492508	0.555994	0.710036	-0.172697	0.140171	0.240801	-0.0376468	0.733717	0.841476	0.13505	0.238443	0.50455	183.5	150.4	256.7	181.6	159.6	183.3	154.4	156.7	172.7	289.8	256.1	345.1	268	357.9	261.4	261.7	231	266.9	0.104872	0.251962	0.0558808	-0.0750834	-0.135334	-0.0777426	-0.0968507	-0.105643	0.0620865	0.118758	-0.103271
A0A5F8MPF6	Arhgef18	Rho guanine nucleotide exchange factor 18 OS=Mus musculus OX=10090 GN=Arhgef18 PE=1 SV=1	0.275297	0.0192296	0.0488975	0.524089	0.0003638	0.00252343	0.248792	0.0303813	0.105673	-0.0620563	0.467987	0.587826	-0.191288	0.0428457	0.135515	-0.129231	0.147671	0.390852	169.7	145.3	251	236.6	203.9	277.2	260.6	239.2	255.5	235.7	232.9	233.4	238.1	298.8	221.9	181.4	171.4	188.6	-0.47787	-0.267757	-0.446464	-0.163347	-0.251882	0.0490286	0.188364	0.0346196	0.157192	0.0172411	-0.0436788
A0A5F8MPG0	Tctn2	Tectonic-2 OS=Mus musculus OX=10090 GN=Tctn2 PE=1 SV=1	-0.0422399	0.765798	0.830019	-0.27106	0.0784757	0.1545	-0.22882	0.128847	0.278129	0.0269177	0.830568	0.887027	-0.00640483	0.959348	0.977755	-0.0333225	0.79123	0.903214	129.7	98.8	211.7	133.6	129.1	175.6	91.6	132.6	110	128.1	97.4	112.9	116.2	168.6	106.6	82.7	97.7	117.2	0.0173605	0.0588299	0.190908	-0.104838	-0.0282161	0.273433	-0.437014	0.0665219	-0.175588	0.182225	-0.256731
A0A5F8MPG6	Ptpdc1	Protein tyrosine phosphatase domain-containing protein 1 OS=Mus musculus OX=10090 GN=Ptpdc1 PE=1 SV=1	-0.405138	0.00311127	0.0111621	-0.438456	0.00187558	0.00883219	-0.0333184	0.755109	0.854515	-0.124701	0.142762	0.244085	0.0329801	0.682428	0.807363	0.157681	0.0722149	0.263955	1116.6	737.1	1380.9	943.5	839.1	753.6	709.5	779.6	714.5	574.6	625.2	696.8	572	829	571	519.9	594.3	591.1	0.535667	0.370552	0.308868	0.127709	0.084582	-0.212616	-0.0711868	0.0346196	-0.0637136	-0.0408442	0.0372368
A0A5F8MPK0	Kcnab1	Voltage-gated potassium channel subunit beta-1 OS=Mus musculus OX=10090 GN=Kcnab1 PE=1 SV=1	-0.299548	0.0296982	0.0693118	-0.381772	0.00913128	0.0301551	-0.0822241	0.50119	0.662078	0.0211751	0.828181	0.885875	-0.156637	0.130939	0.285044	-0.177812	0.0914805	0.301466	507.7	292.5	803.8	467.5	401.4	415.9	355.7	359.4	365.3	264.1	321.3	301	275.1	421.1	323	215.9	244.7	237.8	0.356296	-0.00517857	0.485862	0.0723462	-0.0215266	-0.112485	-0.109635	-0.124831	-0.0738724	-0.0588718	0.180286
A0A5F8MPM4	Mpz	Myelin protein P0 OS=Mus musculus OX=10090 GN=Mpz PE=1 SV=1	-1.22955	1.98459e-07	3.77281e-06	0.406434	0.00178652	0.00850758	1.63598	1.37411e-08	1.09715e-05	-0.228516	0.0869872	0.16754	0.080058	0.520454	0.688763	0.308574	0.0284575	0.150254	8979.5	7219.7	11561.6	4315.5	3577.3	4589.8	12132.7	11223.5	11090.6	2613.1	2495	3101	2694.5	3078.6	2124.4	2354.6	2725.8	2534.7	0.0173605	0.136729	-0.1513	-1.20469	-1.34929	-1.13189	0.498938	0.356435	0.366717	0	-0.110401
A0A5F8MPP4	Usp25	Ubiquitin carboxyl-terminal hydrolase 25 OS=Mus musculus OX=10090 GN=Usp25 PE=1 SV=1	0.244332	0.0108911	0.0308609	0.121148	0.151613	0.25509	-0.123185	0.145546	0.301411	0.0881128	0.353324	0.477881	0.0734677	0.435834	0.615426	-0.0146451	0.874622	0.941014	348.4	293.5	500.9	459.4	449.7	502.3	385.7	397	372.4	443.7	549.8	510.5	513.5	771.2	529.5	435	420.4	540.5	-0.171034	0.0156469	-0.180551	0.0630323	0.158297	0.175729	0.0230847	0.0346196	-0.0301994	-0.21078	0.0548638
A0A5F8MPS7	Acp2	Lysosomal acid phosphatase OS=Mus musculus OX=10090 GN=Acp2 PE=1 SV=1	0.396266	0.00877545	0.026058	0.274164	0.0480265	0.105824	-0.122102	0.338439	0.519442	0.214263	0.0230336	0.0619362	0.106919	0.209275	0.386772	-0.107343	0.207618	0.469941	2264.3	1262.2	3454.6	3116.5	2786.1	3159.7	2529.8	2646.2	2257.1	1106.6	1211.1	1258.7	1405.7	1971.1	1332.6	1100	1185.6	1100.6	-0.207497	-0.616556	-0.131338	0.0884251	0.0527983	0.0921842	-0.000154172	0.0346196	-0.167365	-0.130184	-0.0436788
A0A5F8MPS8	Syt6	Synaptotagmin-6 OS=Mus musculus OX=10090 GN=Syt6 PE=1 SV=1	-0.0926637	0.455155	0.573212	-0.343691	0.0166825	0.0477992	-0.251027	0.0620841	0.170021	0.0196057	0.842994	0.895588	-0.172953	0.103781	0.245324	-0.192559	0.0744097	0.268159	4028.8	2761.6	7428.5	4755.3	3992.5	4376.4	3345.1	3518.7	2973.5	2001.9	1750	2106.6	2116.7	2690.9	1892	1494.7	1557.7	1507.1	0.0304183	-0.0803626	0.379844	0.104664	-0.0215266	-0.0312291	-0.190498	-0.14763	-0.363044	0.0814578	-0.156236
A0A5F8MPW1	Agt	Angiotensinogen OS=Mus musculus OX=10090 GN=Agt PE=1 SV=1	-0.0887061	0.218659	0.327624	-0.148517	0.0530168	0.113997	-0.0598105	0.39666	0.573339	0.320488	0.00163597	0.0089264	0.173041	0.0429385	0.13555	-0.147447	0.0763209	0.271805	1184.1	968.2	1805.1	1329	1180.7	1336.8	1081.2	1100.1	1105.6	990.5	942.2	1041.1	1264.5	1677.9	1250.1	935.1	958.8	1058	0.021509	0.16516	0.0965019	0.0231191	-0.0215266	0.0154599	-0.0622644	-0.0673881	-0.0327264	-0.0718798	-0.187682
A0A5F8MPX4	Ptpmt1	Phosphatidylglycerophosphatase and protein-tyrosine phosphatase 1 OS=Mus musculus OX=10090 GN=Ptpmt1 PE=1 SV=1	-0.0583167	0.479113	0.595453	-0.240844	0.0128536	0.0392212	-0.182527	0.0446682	0.136531	-0.112015	0.267243	0.390957	-0.133448	0.191991	0.365373	-0.0214324	0.826509	0.919464	672.1	439	1008.3	722.8	630.2	705.2	555.3	539.5	520.8	343	440.2	380.1	366.6	492.8	352.8	305.1	312	311.2	0.110227	-0.0701634	0.162109	0.0502072	-0.0215266	-0.00145854	-0.117798	-0.189567	-0.212994	-0.040642	0.27563
A0A5F8MPY3	Ptk2	Focal adhesion kinase 1 OS=Mus musculus OX=10090 GN=Ptk2 PE=1 SV=1	-0.0158278	0.873975	0.90849	-0.109636	0.286376	0.411498	-0.0938084	0.357853	0.537641	-0.220761	0.061386	0.129107	-0.164401	0.147353	0.307423	0.0563601	0.601564	0.8062	330.5	286	511.1	372.6	343.2	445.6	295	334.8	337	632.8	672.3	667.5	550.8	749.3	609.5	473.6	458.9	632.4	-0.0107378	0.214692	0.0849226	-0.00270047	0.00477434	0.239319	-0.127289	0.0251706	0.0620865	0.000912232	0.044589
A0A5F8MQ13	Tmem178b	Transmembrane protein 178B OS=Mus musculus OX=10090 GN=Tmem178b PE=1 SV=1	-0.0523351	0.592375	0.693387	-0.135898	0.181971	0.293786	-0.0835629	0.398087	0.574697	-0.0821897	0.455768	0.57661	-0.0314923	0.772247	0.868667	0.0506974	0.642432	0.827036	306.8	225.6	480.6	311.5	328.4	355.5	247.8	289.2	302.8	182.9	215	241.7	178.6	297.6	211.3	189.6	177.7	180	0.0173605	0.007894	0.131604	-0.125646	0.076629	0.0488698	-0.243378	-0.0506113	0.0431532	-0.0519039	0.137699
A0A5H1ZRL1	Spire1	Protein spire homolog 1 OS=Mus musculus OX=10090 GN=Spire1 PE=1 SV=1	-0.0272248	0.838956	0.885147	-0.0538475	0.688657	0.776265	-0.0266227	0.842463	0.90533	0.0273483	0.812492	0.873776	-0.129855	0.274744	0.462547	-0.157203	0.192253	0.451718	439.8	365	695.4	474.1	460.7	588.7	384.6	548.8	409.2	677.7	686.2	755.1	612.6	1245.2	683.1	535.9	517.4	658.6	-0.0496195	0.115494	0.0780811	-0.106216	-0.0215266	0.190024	-0.195724	0.287073	-0.108935	0	-0.0256964
A0A5H1ZRL7	Trp53bp1	Transformation related protein 53 binding protein 1 OS=Mus musculus OX=10090 GN=Trp53bp1 PE=1 SV=1	-0.145954	0.105861	0.185913	-0.156654	0.0855934	0.164855	-0.0106999	0.898703	0.938402	-0.150039	0.117386	0.2112	-0.128113	0.173954	0.342944	0.0219256	0.807001	0.90995	169.5	145.3	265	186.9	180.8	173.8	156.2	164.6	158.6	383.4	379.8	445.7	384	515.4	336.5	334.2	301.3	336.4	0.0173605	0.229175	0.128773	-0.00659826	0.0715828	-0.127538	-0.0531462	-0.00770132	-0.033806	0.0136104	-0.0436788
A0A5K1VVS7	Unc45a	Protein unc-45 homolog A OS=Mus musculus OX=10090 GN=Unc45a PE=4 SV=1	0.415518	0.00475136	0.0158658	0.308584	0.0227254	0.0601061	-0.106934	0.371658	0.550895	0.284878	0.185116	0.298462	0.410266	0.067839	0.18564	0.125389	0.544657	0.773442	70.4	60.2	105.6	109.1	93.2	127.3	100.7	92.6	78.9	63.6	104.5	71.4	79.7	175.1	86.2	73.6	97.9	105.3	-0.387394	-0.179141	-0.335726	0.0796697	-0.0215266	0.286149	0.176406	0.0253019	-0.178218	-0.438661	0.234064
A1L3P4	Slc9a6	Sodium/hydrogen exchanger OS=Mus musculus OX=10090 GN=Slc9a6 PE=1 SV=1	0.114735	0.620981	0.717076	-0.281894	0.238915	0.360227	-0.39663	0.108815	0.24745	-0.102519	0.20714	0.323799	-0.257344	0.00712198	0.0424718	-0.154825	0.0693058	0.258718	4357	1665.6	5805.3	4366	4122.2	3622.2	2874.5	3047.8	2315.6	1773.5	1809.8	2035.3	1774.1	2606.7	1600.1	1378.9	1347.5	1402.6	0.283829	-0.669399	0.16457	0.121866	0.165022	-0.163681	-0.268811	-0.214478	-0.583394	0	-0.0144478
A2A432	Cul4b	Cullin-4B OS=Mus musculus OX=10090 GN=Cul4b PE=1 SV=1	0.093645	0.428342	0.54936	-0.147026	0.224351	0.343749	-0.240671	0.0603651	0.167097	-0.0872797	0.472513	0.591546	0.102689	0.400418	0.5846	0.189969	0.135692	0.374598	943.9	701.1	1379.9	1062.4	1260.5	1009.9	859.8	869.5	778.6	916.2	1100.1	1183.1	986.5	1410.2	1002.2	913	868.9	1267.8	0.0173605	0.0224116	0.0319234	0.0230416	0.395764	-0.0661747	-0.0698883	-0.0838284	-0.215665	-0.129436	0.0907854
A2A4J1	Psme3	Proteasome activator complex subunit 3 (Fragment) OS=Mus musculus OX=10090 GN=Psme3 PE=1 SV=1	0.25598	0.0204817	0.0513007	0.159429	0.116751	0.20782	-0.0965511	0.322391	0.503832	0.531083	0.00197018	0.0102816	0.491164	0.00324256	0.0256619	-0.0399197	0.759472	0.888999	96.3	88.5	159.2	147.1	124.4	153.9	114.3	125.2	114.3	95.5	98.1	97.2	113.6	255.9	132.5	111.5	119.4	129.4	-0.352018	-0.0398117	-0.160081	0.0942312	-0.0215266	0.143325	-0.0574165	0.0438677	-0.0600746	-0.25039	-0.255317
A2A4W9	Rbfox3	RNA-binding protein fox-1 homolog 3 (Fragment) OS=Mus musculus OX=10090 GN=Rbfox3 PE=1 SV=1	-0.320669	0.0351836	0.0790586	-0.467941	0.00534026	0.0198014	-0.147272	0.288454	0.469792	-0.624293	0.000213437	0.00190766	-0.384278	0.00576169	0.0371999	0.240015	0.0532359	0.218977	244.8	235.7	320	209.5	232.3	237.4	184.1	174.1	188.4	831.7	627.7	759.9	481.4	656.3	480.6	464.3	472.2	554.4	0.0929749	0.472388	-0.0538516	-0.296618	-0.0215266	-0.13235	-0.270755	-0.381453	-0.240104	0.585136	0.135469
A2A513	Krt10	Keratin, type I cytoskeletal 10 OS=Mus musculus OX=10090 GN=Krt10 PE=1 SV=1	-0.402607	0.596088	0.69605	0.902267	0.248347	0.370771	1.30487	0.106974	0.245049	0.518258	0.521545	0.636843	0.213915	0.789477	0.881524	-0.304343	0.704601	0.862491	184.2	472.6	240	243.3	242.2	187.1	1786.2	294.1	224.7	752.8	234.4	385.9	1077.4	1169.9	222.5	225.6	1341.8	239.1	-0.377565	1.41585	-0.529099	-0.141042	-0.0215266	-0.536071	2.94737	0.314728	-0.0461122	0.96404	-0.762933
A2A517	Cyth1	Cytohesin-1 (Fragment) OS=Mus musculus OX=10090 GN=Cyth1 PE=1 SV=1	0.156326	0.211712	0.319479	0.0981835	0.421294	0.547552	-0.058143	0.630098	0.766919	0.0783662	0.367857	0.492533	0.211248	0.0296489	0.107172	0.132882	0.141236	0.382107	1093.8	1049.7	1523.1	1383.8	1292.3	1649.9	1201.8	1232.6	1253	1891.5	1846.1	1902.4	1921	2828.3	2017.4	1902.8	2012.9	1833.3	-0.178677	0.196016	-0.23431	-0.00433052	0.023028	0.233311	0.00455501	0.0109379	0.0620865	-0.00859315	-0.087322
A2A5R2	Arfgef2	Brefeldin A-inhibited guanine nucleotide-exchange protein 2 OS=Mus musculus OX=10090 GN=Arfgef2 PE=1 SV=1	-0.12958	0.202563	0.30912	-0.1715	0.101496	0.187061	-0.0419195	0.668133	0.793138	-0.0734589	0.310231	0.43448	-0.0290379	0.681384	0.80666	0.044421	0.532395	0.764853	1047.1	766.6	1817.1	1162.7	1034.7	1128.8	939	1059.7	888	1079.5	1143	1247.5	1087.3	1574.5	1081.9	949.9	941.6	1103.7	0.0173605	0.00157209	0.279304	0.00350012	-0.0387133	-0.0552906	-0.0924576	0.0518763	-0.175681	-0.0103868	0.0283966
A2A5R8	Stau1	Double-stranded RNA-binding protein Staufen homolog 1 OS=Mus musculus OX=10090 GN=Stau1 PE=1 SV=1	0.19457	0.146915	0.240211	-0.0634814	0.618561	0.719718	-0.258052	0.0638485	0.172942	0.257562	0.0405366	0.0942095	-0.0013809	0.990157	0.994864	-0.258943	0.0396788	0.184602	324.5	320.3	646.7	483.6	503.6	504.2	384.9	389.4	340.1	504.9	545.1	549.7	670.4	793.2	681.4	411	455.3	549.2	-0.245674	0.169596	0.215909	0.164982	0.349499	0.209062	0.0479754	0.0346196	-0.133207	-0.121334	-0.0544895
A2A690	Tanc2	Protein TANC2 OS=Mus musculus OX=10090 GN=Tanc2 PE=1 SV=1	-0.0229876	0.749701	0.817628	0.0450554	0.534893	0.650315	0.068043	0.354819	0.535095	-0.380542	0.00366438	0.0161945	-0.291819	0.0159019	0.0712415	0.0887229	0.397162	0.664341	500.4	372.7	718.7	551.6	476.1	593.1	497	521.8	491.2	739.5	921	833.1	554.6	987.2	658.5	552.8	563.5	676.4	0.0173605	0.0263584	0.00637351	-0.00703889	-0.0933438	0.0815123	0.0549087	0.0950348	0.0353153	0.128673	0.401646
A2A699	Fam171a2	Protein FAM171A2 OS=Mus musculus OX=10090 GN=Fam171a2 PE=1 SV=1	0.0531295	0.628859	0.723616	-0.143214	0.209095	0.326714	-0.196344	0.0957787	0.228412	0.0701231	0.362079	0.486974	0.0592642	0.438287	0.617555	-0.0108589	0.8853	0.944583	68.7	51.2	84.6	80.8	59.9	83.7	57.8	59.6	55.5	69.2	68.3	72.2	66.1	111.2	75.3	61.6	61.6	69.3	0.215115	0.225013	-0.0178327	0.28422	-0.0215266	0.31899	0.0132581	0.0273759	-0.0479817	0	-0.0625652
A2A6H1	Lasp1	LIM and SH3 domain protein 1 (Fragment) OS=Mus musculus OX=10090 GN=Lasp1 PE=1 SV=1	-0.320994	0.0566956	0.114377	-0.399053	0.0233263	0.0612881	-0.0780591	0.610901	0.754155	-0.158415	0.289812	0.413526	-0.0782448	0.592792	0.745256	0.0801701	0.583866	0.795544	58	56	80.4	47.8	62	55.1	42.3	50	46.6	287.3	242.1	377.7	288.9	362.6	252.9	255.7	226	263.2	0.0913611	0.4748	0.0292088	-0.352621	0.148689	-0.163681	-0.31665	-0.105505	-0.179636	0.126399	-0.164235
A2A6J7	Lsp1	Lymphocyte-specific protein 1 OS=Mus musculus OX=10090 GN=Lsp1 PE=1 SV=1	0.739894	9.13697e-06	9.48819e-05	0.553062	0.000103191	0.000976981	-0.186832	0.0606737	0.167606	1.42903	3.96607e-08	2.22658e-06	0.672968	3.37836e-05	0.00135625	-0.756059	1.26213e-05	0.000680512	834.4	723.6	1226.5	1578.5	1460.4	1823.9	1240.7	1329.1	1227.4	836.9	792.1	786.2	2332.7	2792.5	2189.7	1062.5	1139.8	1188.2	-0.554983	-0.326465	-0.532541	0.19982	0.213683	0.392191	0.0647446	0.133915	0.0465377	-0.445654	-0.568705
A2A702	Eif3m	Eukaryotic translation initiation factor 3 subunit M OS=Mus musculus OX=10090 GN=Eif3m PE=1 SV=1	0.327619	0.000881214	0.00408806	0.0115462	0.871322	0.909547	-0.316073	0.00113044	0.0121425	0.295566	0.0190499	0.0540224	0.0867646	0.429777	0.610028	-0.208801	0.0763333	0.271805	640.8	508.7	950	929.6	848.8	945.5	671.7	669.5	610.4	851	1130.3	950.8	1052.3	1835.8	1227.1	871.3	871.9	982.3	-0.0505824	0.0504235	-0.0158239	0.321213	0.316081	0.329579	0.0647446	0.0298866	-0.0759756	-0.207005	0.158791
A2A716	Osbpl7	Oxysterol-binding protein OS=Mus musculus OX=10090 GN=Osbpl7 PE=1 SV=2	-0.130449	0.299644	0.418512	0.119674	0.339204	0.466332	0.250123	0.0627677	0.171176	-0.2518	0.472001	0.591421	0.133198	0.700782	0.81949	0.384998	0.279948	0.553884	182	152.9	251.3	223.1	173.5	167.9	213.3	184.9	196.8	150.5	280.4	181.6	151.8	251.8	166.5	159.1	335.3	129.1	-0.0054463	0.177269	-0.0732689	0.123366	-0.113336	-0.302824	0.270883	0.0346196	0.152071	-0.145759	0.708285
A2A7F7	Mthfr	Methylenetetrahydrofolate reductase OS=Mus musculus OX=10090 GN=Mthfr PE=1 SV=1	0.0520014	0.698966	0.778847	-0.00713425	0.957521	0.972544	-0.0591357	0.660474	0.789186	0.244597	0.0377828	0.0895177	0.283018	0.0199241	0.0826164	0.0384213	0.713994	0.866828	47.6	41.2	57.4	51.7	49.7	59.5	44.8	41.6	51.5	37.5	45.1	48	49.8	77.4	49.1	48.2	39.9	51.8	-0.0449238	0.180824	-0.308129	-0.0906611	-0.0215266	0.0959626	-0.0850025	-0.222043	0.113413	-0.362143	-0.139584
A2A7P9	Svbp	Small vasohibin-binding protein OS=Mus musculus OX=10090 GN=Svbp PE=4 SV=1	0.0334779	0.813993	0.867581	0.0482702	0.734839	0.812893	0.0147924	0.917104	0.949202	0.00135551	0.984927	0.991761	0.043327	0.549784	0.710817	0.0419715	0.56211	0.782933	88.2	91.2	124.3	99.3	108.3	121.5	92.4	101.3	102.2	135.4	138.5	131.8	132.6	200.8	130.5	111.6	121.4	136	-0.182423	0.299897	-0.220742	-0.176348	0.0748724	0.0986409	-0.0679248	0.0346196	0.0748475	0.030147	0.0191264
A2A7W0	Cd300ld2	CD300 molecule-like family member D2 OS=Mus musculus OX=10090 GN=Cd300ld2 PE=4 SV=1	0.136923	0.179966	0.28249	0.51994	0.000294099	0.00216759	0.383017	0.0024911	0.0203992	0.112495	0.285165	0.408614	0.197662	0.0757449	0.200502	0.0851672	0.412456	0.676538	53.2	44.7	73.5	62.8	59.5	75.8	73.6	81	74.8	52.3	60.6	61	59.3	87.5	66	58.4	50.1	67.9	-0.448958	-0.266044	-0.515934	-0.374559	-0.326381	-0.119228	0.0667061	0.174797	0.0873805	-0.212507	-0.0436788
A2A7Z6	Rab3b	Ras-related protein Rab-3B OS=Mus musculus OX=10090 GN=Rab3b PE=1 SV=1	-0.0558877	0.502435	0.615705	-0.00880094	0.914895	0.942372	0.0470868	0.570707	0.721517	-0.130701	0.283622	0.407377	-0.140777	0.250365	0.434466	-0.0100752	0.932065	0.968811	720.7	597.9	1075.3	815.1	767.1	804.2	782.6	743.2	676.9	976.9	757.5	1022	893.4	1160.4	779.3	692.7	687	807.9	-0.0726553	0.091915	-0.0286817	-0.0600171	-0.0215266	-0.0955416	0.093605	-0.0110445	-0.118385	0.274034	-0.13661
A2A863	Itgb4	Integrin beta-4 OS=Mus musculus OX=10090 GN=Itgb4 PE=1 SV=1	-0.241155	0.0118368	0.0329814	0.188898	0.03674	0.0861101	0.430053	0.000285419	0.00455782	-0.0613993	0.396317	0.522139	0.0588698	0.415354	0.598023	0.120269	0.113666	0.340192	3285.2	2339.2	5114.3	3155.8	2787.6	3298.2	3714.3	3953.7	3430.3	2233.8	2455	2445.2	2329.2	3163.8	2245.2	2088.4	2178.8	2269.1	0.0116628	-0.0442383	0.116924	-0.211253	-0.264182	-0.163681	0.236156	0.296144	0.118742	-0.0226202	0.0699241
A2A891	Camta1	Calmodulin-binding transcription activator 1 OS=Mus musculus OX=10090 GN=Camta1 PE=2 SV=1	-0.0789208	0.496462	0.610573	0.0554237	0.630814	0.729859	0.134345	0.257575	0.437056	-0.0513704	0.700144	0.787977	0.0362026	0.785657	0.878713	0.0875729	0.514611	0.751004	128.7	81.5	187.3	133.3	112.6	135.4	128.1	141.3	105.4	69.5	88.3	75.9	82.9	115.1	61.5	74.1	68.2	67.7	0.0173605	-0.207715	0.0254045	-0.0969148	-0.214332	-0.0904656	0.058003	0.169369	-0.226051	-0.0924606	0.209261
A2A8L9	Kdm4a	Lysine-specific demethylase 4A OS=Mus musculus OX=10090 GN=Kdm4a PE=1 SV=1	-0.209573	0.0177898	0.0460344	-0.162192	0.0528589	0.113726	0.0473805	0.534665	0.691647	-0.159506	0.0797783	0.156884	-0.0356172	0.671857	0.801014	0.123889	0.160545	0.409661	327.9	265.3	451.1	319.7	288	336	290.8	289.7	287.7	415.5	447.2	474.4	400.6	529.4	418.2	351.6	378.8	418.7	0.190589	0.319023	0.117486	-0.0108881	-0.0354851	0.0447527	0.0647446	0.029152	0.0466244	-0.00934458	0.0530483
A2A8S2	Yipf1	Protein YIPF (Fragment) OS=Mus musculus OX=10090 GN=Yipf1 PE=1 SV=8	1.14685	0.000107316	0.000732008	0.317652	0.11507	0.205593	-0.829202	0.00119246	0.0126201	0.139811	0.222588	0.341275	-0.12439	0.274028	0.461703	-0.264201	0.0341562	0.168924	701	329.3	931	1550.4	1479.9	1239.6	730.7	826.7	596	382.4	348.5	321.8	426.2	540.4	349.1	279	286.7	282	-0.220589	-0.876536	-0.344517	0.759625	0.818537	0.420758	-0.11334	0.0346196	-0.409965	0.133924	-0.0436788
A2A8U2	Tmem201	Transmembrane protein 201 OS=Mus musculus OX=10090 GN=Tmem201 PE=1 SV=1	-0.119516	0.551167	0.658716	-0.0164542	0.933989	0.956211	0.103062	0.606412	0.7508	-0.493901	0.0148518	0.0448048	-0.0440345	0.7978	0.886068	0.449866	0.0232001	0.131896	117.8	94.4	211.9	119.7	129.7	144.3	104.7	105.5	178.4	111.4	137.7	113.3	71.8	131.5	92.4	80.5	129.3	103.8	-0.00572314	0.108861	0.308026	-0.14758	0.0942287	0.105967	-0.128417	-0.147561	0.637779	0	0.262101
A2A8W8	Mknk1	MAP kinase-interacting serine/threonine-protein kinase 1 OS=Mus musculus OX=10090 GN=Mknk1 PE=1 SV=1	0.30205	0.00846589	0.0253061	0.14803	0.138932	0.23816	-0.15402	0.125319	0.272809	0.395163	0.00395787	0.0170205	0.18152	0.116435	0.263356	-0.213642	0.0708111	0.261619	91.8	75.8	115.3	124.4	115.1	128	96	98	100.4	140.7	166.9	152.9	183.6	314.6	198.2	142.7	133.7	187	-0.111833	0.0459359	-0.316301	0.161648	0.175602	0.186703	9.16408e-05	-0.000285993	0.0620865	-0.246362	-0.0436788
A2A8Z1	Osbpl9	Oxysterol-binding protein-related protein 9 OS=Mus musculus OX=10090 GN=Osbpl9 PE=1 SV=1	0.327204	0.0685112	0.132594	0.464121	0.0161306	0.0465622	0.136917	0.412071	0.588579	0.281437	0.0690413	0.140878	0.234481	0.120356	0.269097	-0.0469561	0.740431	0.878735	184.4	135.7	257.7	266.5	224.7	259.2	223	199	330.1	192.6	273.9	190.6	262.9	415.1	231.9	202.1	227.5	242.6	-0.267801	-0.276154	-0.318242	0.0985559	-0.0215266	0.0423843	0.0537882	-0.140612	0.61699	-0.267895	0.196468
A2A9I0	Gosr2	Golgi SNAP receptor complex member 2 OS=Mus musculus OX=10090 GN=Gosr2 PE=1 SV=1	0.0946964	0.208701	0.316212	-0.0322645	0.656501	0.750806	-0.126961	0.102036	0.237937	0.0657918	0.694704	0.783204	0.16073	0.34716	0.53727	0.0949384	0.572848	0.789394	348.6	265.7	507.2	445.5	372.3	420.4	350.3	333.1	325.8	297.1	350.8	295	316	504.5	310	270.6	404.2	267.5	0.0103421	0.0526327	0.0180294	0.199255	0.066348	0.0994904	0.0647446	-0.038016	-0.0425179	-0.0613196	0.134702
A2A9M4	Dock7	Dedicator of cytokinesis protein 7 OS=Mus musculus OX=10090 GN=Dock7 PE=1 SV=2	0.23614	0.00587356	0.0189271	0.298653	0.00134354	0.00682791	0.0625133	0.375308	0.553563	0.312689	0.00177223	0.00949683	0.152108	0.0659072	0.182533	-0.160581	0.0543594	0.221624	1422.8	1119.4	2069.8	1973.4	1780.7	1868.5	1767.6	1725.8	1740.2	1358.5	1618.4	1507.1	1842.2	2673.7	1806.9	1425.7	1397.3	1554.7	-0.295698	-0.207641	-0.288235	0.011312	-0.010874	-0.0835925	0.0647446	9.30687e-05	0.0395478	-0.194622	0.0142532
A2A9Y7	Cyp4x1	Cytochrome P450 4X1 OS=Mus musculus OX=10090 GN=Cyp4x1 PE=1 SV=1	-0.0922868	0.540944	0.649227	-0.468288	0.00957339	0.0312986	-0.376001	0.0279091	0.100494	-0.165719	0.09624	0.181279	-0.233394	0.0273604	0.101501	-0.0676743	0.469944	0.719433	882.2	524	1624.4	1014.3	822.4	905.7	632.2	663.9	584.7	499.1	580.8	483	479.3	669.6	433.3	362.3	400.4	404.7	0.118626	-0.198848	0.46606	0.154993	-0.0215266	-0.0244883	-0.314715	-0.274255	-0.430057	0.0584	0.233434
A2AA85	Szrd1	SUZ domain-containing protein 1 (Fragment) OS=Mus musculus OX=10090 GN=Szrd1 PE=1 SV=1	-0.0197583	0.851851	0.894093	0.362981	0.00574271	0.020969	0.38274	0.00419918	0.0286565	0.107684	0.276371	0.400042	0.0694448	0.474648	0.648589	-0.0382396	0.691042	0.85445	288.8	256.9	410.8	342	306.1	340.6	359.2	362.4	431	456.9	552.8	488.3	546.6	714	554.2	431.8	476.8	471.5	-0.226565	0.038636	-0.251495	-0.14758	-0.18152	-0.169599	0.135536	0.118206	0.395778	-0.0958893	0.135311
A2AAE1	Kiaa1109	Transmembrane protein KIAA1109 OS=Mus musculus OX=10090 GN=Kiaa1109 PE=1 SV=4	0.0655148	0.446686	0.566617	-0.0863382	0.32127	0.448012	-0.151853	0.0967331	0.229945	-0.215131	0.0367202	0.0876066	-0.150595	0.122041	0.272019	0.0645357	0.485076	0.730533	702.8	546.1	1197.1	872.8	776.3	947.2	660.5	711.1	707.4	648.8	795.8	720.6	614.8	876.5	618.8	588.1	560.5	562.2	0.000422209	0.0705381	0.235485	0.148019	0.105035	0.249935	-0.0417493	0.0346196	0.0545603	0.0683006	0.319254
A2AAP0	Rnf157	E3 ubiquitin ligase Rnf157 OS=Mus musculus OX=10090 GN=Rnf157 PE=1 SV=1	-0.164213	0.0703617	0.135265	-0.190135	0.0411161	0.0941857	-0.0259229	0.755175	0.854515	-0.193999	0.0497903	0.109652	-0.235257	0.0222409	0.0887414	-0.0412586	0.644482	0.827732	900.1	600.9	1410	903.5	832.3	878.6	772.4	785.2	732.8	558.3	616.3	623.2	518	760	510.1	463.2	459.4	420.9	0.130342	-0.0185533	0.244585	-0.0291586	-0.0215266	-0.0855784	-0.0430109	-0.0494238	-0.121598	0.108088	0.207002
A2AAY5	Sh3pxd2b	SH3 and PX domain-containing protein 2B OS=Mus musculus OX=10090 GN=Sh3pxd2b PE=1 SV=1	0.777839	5.554e-06	6.24585e-05	0.797396	4.46649e-06	8.14624e-05	0.0195569	0.827679	0.897062	0.590715	0.000490544	0.00359076	0.442946	0.0034354	0.0265482	-0.147769	0.229998	0.495151	548.5	466.5	815.2	1067.6	1133.1	1059.4	986.2	992.3	968.3	796.1	1085.5	918.1	1287.4	2224.4	1326.6	1062.6	991.2	1289.1	-0.829028	-0.628578	-0.790661	-0.0331605	0.178796	-0.060386	0.0647446	0.0435157	0.0356603	-0.447338	-0.0436788
A2AB59	Arhgap27	Rho GTPase-activating protein 27 OS=Mus musculus OX=10090 GN=Arhgap27 PE=1 SV=1	0.224754	0.0268597	0.0638483	0.33442	0.00324699	0.013629	0.109666	0.233401	0.409477	-0.305821	0.253818	0.375915	0.0354378	0.891104	0.940995	0.341259	0.206538	0.469066	110.8	70.8	156.5	129.7	134.2	137.2	129.5	136.7	120.3	102	226.3	143.5	93.3	212.5	124	135.9	114.8	155.7	-0.20986	-0.421932	-0.24495	-0.14758	0.0276796	-0.0825793	0.0625182	0.110454	-0.0464553	-0.413976	0.692012
A2ABY3	Pcyt2	Ethanolamine-phosphate cytidylyltransferase OS=Mus musculus OX=10090 GN=Pcyt2 PE=1 SV=1	-0.460464	0.000512442	0.00263029	-0.348034	0.00339165	0.0140233	0.112429	0.243018	0.419991	-0.292653	0.0134027	0.0417657	-0.340321	0.00591025	0.0378193	-0.0476675	0.634337	0.821324	5398.8	3765.1	6330	4056.1	3840	3865.3	3928.6	3704.9	3709.9	4167.5	4913.5	5648.1	3866.5	5680.1	4017.1	3439.1	3102.5	3639	0.499419	0.413533	0.195691	-0.0780667	-0.0310007	-0.163681	0.0881795	-0.0265262	0.0028864	0.0530278	0.246918
A2ACD2	Vstm2l	V-set and transmembrane domain-containing protein 2-like protein OS=Mus musculus OX=10090 GN=Vstm2l PE=1 SV=1	-0.227651	0.0431088	0.0927006	-0.581343	0.00016052	0.00137158	-0.353691	0.00496938	0.0317422	-0.294062	0.0187546	0.0534591	-0.479467	0.00106525	0.0131077	-0.185405	0.107075	0.328007	2243	1375	3426.8	2097.1	1905.8	2007.8	1411.6	1326	1458.7	685.5	734.5	701.6	631.7	808.3	526.2	436.4	486.9	417.9	0.252393	-0.0195397	0.330531	-0.00958062	-0.0215266	-0.0884624	-0.368321	-0.488696	-0.323627	0.117917	0.173844
A2ACH6	Sgcd	Delta-sarcoglycan OS=Mus musculus OX=10090 GN=Sgcd PE=1 SV=1	-0.0349037	0.658087	0.746962	0.124652	0.134975	0.232826	0.159556	0.0642547	0.173584	-0.00807193	0.907665	0.940529	0.0896421	0.216388	0.394858	0.0977141	0.180952	0.437373	352.7	251.6	515.7	390.7	332.7	399.1	367.4	404.3	345.5	261.6	259.1	282.3	272.2	373	259.8	234	248.6	270	-0.0415496	-0.0947943	-0.026754	-0.0588699	-0.164656	-0.0442826	0.0647446	0.172694	-0.0265794	0	-0.0575323
A2AD03	Chm	Rab proteins geranylgeranyltransferase component A OS=Mus musculus OX=10090 GN=Chm PE=1 SV=1	-0.134209	0.147719	0.241198	-0.0387206	0.659978	0.753871	0.0954882	0.290034	0.471322	0.0217061	0.811372	0.872963	-0.0612271	0.505272	0.675891	-0.0829331	0.371442	0.64473	1061.6	903.6	1520.6	1088.3	992.3	1245.5	1058.1	1064.8	1033.7	1122	1154.7	1309.2	1172.1	1633.2	1299.5	951.2	935.6	1143.2	0.0173605	0.218941	0.00246604	-0.111744	-0.118919	0.0668035	0.0599803	0.0389618	0.0236638	-0.0414454	-0.0436788
A2ADE0	Plekhm2	Pleckstrin homology domain-containing family M member 2 OS=Mus musculus OX=10090 GN=Plekhm2 PE=1 SV=1	0.138443	0.110551	0.192261	0.134428	0.119945	0.212349	-0.00401512	0.960426	0.977014	0.200193	0.0271926	0.0701133	0.138221	0.104082	0.24587	-0.0619724	0.44071	0.698333	189.7	160.6	278.5	254.4	231.3	234.4	211.7	210.7	217.7	302.6	304.4	298.6	342.7	483.3	353	261.2	286.9	333.3	-0.181261	0.0125559	-0.160598	0.0771777	0.0658972	-0.0570501	0.0244245	-0.0125315	0.0620865	-0.00855637	-0.0436788
A2ADH1	Magt1	Magnesium transporter protein 1 OS=Mus musculus OX=10090 GN=Magt1 PE=1 SV=1	0.648393	0.000641297	0.00315858	0.225822	0.117245	0.208446	-0.422571	0.00955478	0.0486265	0.178932	0.129577	0.227219	-0.103152	0.362897	0.553271	-0.282083	0.0265582	0.143602	1343.2	761.3	2080.2	2373.5	2176.1	1933.2	1435.8	1477.7	1387.6	1035.3	1165.1	1054.1	1259.9	1794.9	1143.5	940.5	929.7	799.4	-0.120319	-0.505391	-0.0225655	0.536083	0.536865	0.223956	0.023246	0.0346196	-0.0286752	-0.0259629	0.100763
A2ADY9	Ddi2	Protein DDI1 homolog 2 OS=Mus musculus OX=10090 GN=Ddi2 PE=1 SV=1	0.109693	0.314679	0.435365	0.0914467	0.398112	0.524442	-0.0182467	0.863635	0.918238	0.0178183	0.845209	0.89688	-0.0861476	0.355799	0.54702	-0.103966	0.269868	0.542314	437.4	420.2	662.1	570.7	509.3	641.1	508	506.5	495	782.2	863.1	896.3	820.8	1139.5	941.2	691.9	663.4	750.8	-0.198515	0.177673	-0.133714	0.0203245	-0.0178394	0.17204	0.0647446	0.0303534	0.0246865	-0.0694932	0.0288182
A2AE27	Ampd2	AMP deaminase OS=Mus musculus OX=10090 GN=Ampd2 PE=1 SV=1	-0.13917	0.100262	0.177898	-0.174452	0.046764	0.103608	-0.0352814	0.65537	0.78546	-0.243499	0.0113096	0.0369582	-0.273433	0.0059798	0.0381285	-0.0299345	0.709983	0.864736	3418	2846.1	5417.6	3593.8	3500.3	3823.6	3133.8	3050.5	3319.3	5872.7	6788.6	6923	5272.8	7783.7	5681.9	4549.4	4430.5	5283	0.0173605	0.187259	0.148567	-0.0752218	0.0127996	-0.00190205	-0.0604947	-0.129487	0.0198131	0.0476505	0.213062
A2AEC2	Tceal3	Transcription elongation factor A protein-like 3 (Fragment) OS=Mus musculus OX=10090 GN=Tceal3 PE=1 SV=1	-1.03805	3.67733e-05	0.000301659	-0.396001	0.0220994	0.0589262	0.642053	0.00140696	0.0142803	-0.19165	0.382094	0.507026	-0.339388	0.136894	0.293057	-0.147738	0.496936	0.739224	101.5	110.5	165.1	64.4	54.7	74	94.5	79.6	93.5	261.5	203.4	364.8	271.3	310.6	216.7	214.3	146	208.6	0.135802	0.692434	0.304367	-0.685485	-0.794952	-0.501122	0.0800926	-0.197578	0.0620865	0.271112	-0.135058
A2AEG6	Gpm6b	Neuronal membrane glycoprotein M6-b OS=Mus musculus OX=10090 GN=Gpm6b PE=1 SV=1	-0.332183	0.0328271	0.0749589	-0.301768	0.0482147	0.106019	0.0304147	0.824672	0.895045	-0.320325	0.00970827	0.0327991	-0.215847	0.0567834	0.164734	0.104477	0.320956	0.596428	2822.6	1970	4616.4	2661	2800.4	2104.5	2374	2171.5	2300.7	905.7	1192.4	1199.7	902.2	1205.5	857.9	799.2	788	894.7	0.267065	0.182301	0.443514	0.017069	0.216786	-0.337524	0.0647446	-0.0940084	0.0168394	0.00558597	0.35867
A2AEM2	Clcc1	Chloride channel CLIC-like protein 1 OS=Mus musculus OX=10090 GN=Clcc1 PE=1 SV=1	0.560249	0.00914598	0.0268916	0.00360819	0.983762	0.989609	-0.55664	0.00947062	0.0483665	0.171939	0.182777	0.295154	-0.0984577	0.431074	0.610985	-0.270397	0.0483853	0.207446	1109.7	566.9	1914.5	1857.7	1536.8	1648.6	966.3	1149	945.8	595.6	632.8	586.5	718.6	961.9	641	536.4	527.6	433.6	-0.0328486	-0.567787	0.220654	0.545559	0.398024	0.357181	-0.185091	0.0346196	-0.218685	0	0.0437271
A2AEP0	Obp1b	Odorant-binding protein 1b OS=Mus musculus OX=10090 GN=Obp1b PE=1 SV=1	0.185889	0.706471	0.784172	-0.685015	0.18423	0.296954	-0.870904	0.100068	0.234843	-0.789062	0.00095629	0.00599119	-1.01232	0.000150741	0.00362282	-0.223259	0.217269	0.481733	47.6	44	77.9	184.2	32.3	49.2	28.5	35.8	33.3	99.8	65.5	73.3	44.4	59	49.7	37.1	33.5	32	0.130819	0.451425	0.308185	1.91812	-0.467496	-0.00252647	-0.561797	-0.262924	-0.339895	1.00579	0.35457
A2AER8	Pqbp1	Polyglutamine-binding protein 1 (Fragment) OS=Mus musculus OX=10090 GN=Pqbp1 PE=1 SV=1	0.267764	0.0900686	0.164231	0.0802153	0.585678	0.692331	-0.187549	0.217655	0.390891	-0.0760039	0.526916	0.640788	-0.0910548	0.450509	0.627761	-0.015051	0.899259	0.952347	82.5	82.1	153.7	111.2	124	160.6	98.7	104.4	103.3	279.1	244.7	293.9	254.4	321	294.2	215.8	221.9	236.3	-0.322295	0.104758	0.0420611	-0.0565445	0.226692	0.457669	-0.0162551	0.0346196	0.046805	0.133683	-0.0997634
A2AEW0	Tfe3	Transcription factor E3 OS=Mus musculus OX=10090 GN=Tfe3 PE=1 SV=1	0.220616	0.0620947	0.122687	0.295024	0.0186949	0.0520299	0.0744083	0.493969	0.657954	0.518253	0.00560706	0.0220418	0.162113	0.295116	0.48429	-0.35614	0.0360155	0.173115	544.2	401.4	735.7	720.4	698.4	616	683.4	574.5	654.2	435.6	577.1	549.5	815.6	930.3	749.8	464.5	597	475.4	-0.248234	-0.253266	-0.346549	-0.00851313	0.0727952	-0.250483	0.127743	-0.152805	0.0620865	-0.405817	-0.0436788
A2AEW8	Gripap1	GRIP1-associated protein 1 OS=Mus musculus OX=10090 GN=Gripap1 PE=1 SV=1	-0.23507	0.00926423	0.0271837	-0.052417	0.487696	0.608173	0.182653	0.0313224	0.108155	-0.207407	0.0139535	0.0428755	-0.167918	0.0366146	0.122778	0.0394887	0.582027	0.794463	1071.5	869.8	1585.1	1105.4	961.4	1039.3	1041	1016.1	1083.8	1203.8	1308.1	1375.6	1116.2	1605.9	1100.6	961.6	1042.3	1038.4	0.0590223	0.192211	0.0906694	-0.0609811	-0.136288	-0.166039	0.0647446	-0.000308054	0.120215	0.109	0.185199
A2AEX6	Fhl1	Four and a half LIM domains protein 1 OS=Mus musculus OX=10090 GN=Fhl1 PE=1 SV=1	-0.132893	0.183796	0.286561	-0.000524759	0.995606	0.997413	0.132368	0.185379	0.351366	-0.155262	0.0617954	0.129577	-0.0466776	0.540512	0.704538	0.108585	0.171662	0.425581	3611.5	3359.1	5782.2	3973.8	3831.6	4259.8	3874.7	3778.4	4141.8	8109.4	8427.7	8925.5	7196.2	11383.6	7558.6	7148	6530.3	8079.2	-0.084126	0.245416	0.0615995	-0.111145	-0.0376643	-0.0269802	0.0647446	-0.00168955	0.15826	0.00538273	0.0172477
A2AF33	Tmsb15b1	Thymosin beta OS=Mus musculus OX=10090 GN=Tmsb15b1 PE=1 SV=1	-0.171115	0.163208	0.261708	-0.187812	0.129645	0.225794	-0.0166965	0.885992	0.932007	-0.583044	0.0969269	0.18222	0.0187372	0.954127	0.974538	0.601781	0.0880336	0.29506	27.2	18.5	37.1	22.2	26.5	27.1	22	20.2	24.6	25	27.1	29.3	22.6	22.2	16.5	41.2	21.6	15.8	0.162309	0.0402924	0.0768265	-0.295678	0.0858074	-0.0240467	-0.0964102	-0.249683	0.0620865	0.145605	0.218291
A2AF47	Dock11	Dedicator of cytokinesis protein 11 OS=Mus musculus OX=10090 GN=Dock11 PE=1 SV=1	0.535701	2.68319e-05	0.000232587	0.450195	0.000111082	0.00103469	-0.0855057	0.265481	0.444721	0.277422	0.0136656	0.0422707	-0.0220473	0.816341	0.8978	-0.299469	0.00915433	0.0767036	3169.8	2249.2	4694.1	4969.5	4979.7	5021.9	4248.7	4360.5	3986.5	3130.8	2815.9	3452.7	3485.8	5641.5	3863.5	2770.4	2680.1	2667.7	-0.442741	-0.503656	-0.409579	0.0410276	0.170039	0.0400585	0.0272725	0.0346196	-0.0672844	0	-0.196614
A2AFG8	L1cam	Neural cell adhesion molecule L1 OS=Mus musculus OX=10090 GN=L1cam PE=1 SV=1	-0.123261	0.277685	0.393812	-0.209231	0.0803107	0.15708	-0.0859697	0.441718	0.614437	-0.177818	0.0511742	0.112218	-0.256803	0.00965097	0.0516307	-0.0789858	0.347434	0.621714	9530.7	5699.2	14650.3	9717.3	8739.5	8839.4	7699	8129.9	7120.6	4652.1	5632.5	5157.1	4526.6	6819.5	4239.9	3548.2	3861	3939.5	0.142392	-0.165366	0.229373	0.00542521	-0.0215266	-0.147284	-0.118135	-0.0696935	-0.233465	0.0394543	0.271669
A2AFQ2	Hsd17b10	3-hydroxyacyl-CoA dehydrogenase type-2 OS=Mus musculus OX=10090 GN=Hsd17b10 PE=1 SV=1	-0.184143	0.0354944	0.0795083	-0.173721	0.0448187	0.100583	0.0104223	0.892992	0.935429	-0.172475	0.134398	0.2338	-0.340489	0.00943475	0.0509116	-0.168015	0.143625	0.384511	1760	1412.7	2556.8	1715.1	1695.8	1816.7	1546.6	1499.8	1652.6	2642	3311.6	3120.9	2430.6	3901	2820.4	2011.5	1841.4	2474	0.0709699	0.187915	0.0764389	-0.131253	-0.0215266	-0.0643271	-0.0681213	-0.142576	0.024858	0	0.282219
A2AG30	Dnajb5	DnaJ homolog subfamily B member 5 OS=Mus musculus OX=10090 GN=Dnajb5 PE=4 SV=1	0.0721851	0.369459	0.492019	-0.0610801	0.444868	0.569259	-0.133265	0.113815	0.255425	-0.0454408	0.619189	0.720682	-0.0266103	0.77005	0.86706	0.0188306	0.835942	0.923313	258.6	189.8	392.9	293.7	287.3	323.7	228	266.6	241.8	324.4	290	359.2	290.3	453.9	327.1	260.6	284.2	294.1	-0.026594	-0.0387714	0.043551	-0.00791307	0.0863546	0.116299	-0.160898	0.0346196	-0.078776	0.141467	-0.0639327
A2AG50	Map7d2	MAP7 domain-containing protein 2 OS=Mus musculus OX=10090 GN=Map7d2 PE=1 SV=1	-0.26826	0.04527	0.0961034	-0.132094	0.285411	0.410603	0.136166	0.271698	0.450802	-0.537288	0.000285354	0.00241113	-0.430968	0.00138767	0.0152228	0.106321	0.302152	0.579378	1020.5	949.8	1560.8	1004	979.9	1073	955.1	899.7	1157.6	3190.8	3172.3	4111.7	2260	3477.5	2428.9	2315.7	2143.4	2331.4	0.0408774	0.371362	0.120592	-0.14758	-0.0565795	-0.0677905	-0.00729097	-0.123624	0.267464	0.393615	0.341547
A2AGI2	Nlgn3	Neuroligin-3 OS=Mus musculus OX=10090 GN=Nlgn3 PE=1 SV=1	-0.0729897	0.427911	0.549003	-0.240196	0.0219761	0.0587064	-0.167207	0.0881382	0.21609	-0.0713674	0.380574	0.505322	-0.111448	0.182824	0.353831	-0.0400803	0.6175	0.813965	1510.2	977.4	2273.3	1595.3	1376.8	1600	1250.3	1272.6	1107.5	1194.7	1280.1	1284.5	1208.2	1778.9	1104.6	902.3	1075.5	1093.8	0.150781	-0.0428726	0.207535	0.0649292	-0.0215266	0.0530716	-0.0743001	-0.0789204	-0.251926	0	0.0559293
A2AGS6	Trp53i11	Tumor protein p53-inducible protein 11 (Fragment) OS=Mus musculus OX=10090 GN=Trp53i11 PE=1 SV=1	0.212918	0.252616	0.366062	-0.307462	0.110426	0.199428	-0.520381	0.0143968	0.0635292	0.121964	0.112536	0.204799	-0.129127	0.0953624	0.232296	-0.251092	0.00513449	0.0521874	980.9	497.9	1761.1	1276.6	1037.9	1232	714.4	766.6	717.1	664.9	663.1	669.3	679.5	1041.9	753	511.6	537.8	558.6	0.0173605	-0.526825	0.328364	0.232549	0.0599629	0.165143	-0.392629	-0.321012	-0.389845	0	-0.0475897
A2AGT5	Ckap5	Cytoskeleton-associated protein 5 OS=Mus musculus OX=10090 GN=Ckap5 PE=1 SV=1	-0.118415	0.144271	0.237455	-0.0298623	0.697509	0.784303	0.0885527	0.263268	0.442952	-0.00112266	0.988849	0.993133	-0.0168094	0.834427	0.906732	-0.0156867	0.845317	0.926407	8700.4	6643.8	11239.1	8754.5	8070.2	8762.3	8185	8251.7	7822.8	7701.5	8716.3	9060.8	7865.7	12468.9	8673.7	6787.5	7063	8346.5	0.0937508	0.138743	-0.0701711	-0.0622461	-0.0536136	-0.077063	0.0530356	0.0346196	-0.0149198	-0.116032	0.0188657
A2AHB7	Kcnt1	Potassium channel subfamily T member 1 OS=Mus musculus OX=10090 GN=Kcnt1 PE=1 SV=1	-0.0820019	0.533499	0.64281	-0.417978	0.00844213	0.0283482	-0.335976	0.025062	0.0935269	-0.110979	0.149643	0.252959	-0.346882	0.000683914	0.0100709	-0.235903	0.00796136	0.070486	1567.4	896.1	2447.6	1607.1	1383	1589.8	1174.3	1117.7	950.4	950.1	1045.4	972.6	919.1	1369.3	854.3	643.5	692.4	718	0.197933	-0.174644	0.307632	0.069079	-0.0215266	0.0373629	-0.171256	-0.272649	-0.479108	0.0478575	0.142083
A2AHJ7	Dgkz	Diacylglycerol kinase OS=Mus musculus OX=10090 GN=Dgkz PE=1 SV=1	0.155099	0.0492625	0.102791	0.201463	0.0158163	0.0459031	0.0463637	0.517703	0.677271	0.147173	0.24534	0.366452	-0.130811	0.298262	0.487651	-0.277984	0.0423314	0.191985	1203.7	910.9	1719	1449	1472.9	1486.2	1365.6	1364.6	1330.7	1676.2	1428.4	1948.1	1790.5	2746.7	1805.6	1365.5	1429.6	1240.1	-0.164699	-0.132745	-0.1839	-0.0620569	0.0875979	-0.041588	0.0647446	0.0335628	0.0247369	0	-0.274473
A2AHL1	Ano3	Anoctamin-3 OS=Mus musculus OX=10090 GN=Ano3 PE=1 SV=1	-0.124117	0.224813	0.335237	-0.316872	0.00818341	0.0275826	-0.192755	0.0726006	0.188888	-0.225233	0.009681	0.0327601	-0.152763	0.0553508	0.161819	0.07247	0.326963	0.602914	394.9	305.9	687.7	450.1	410.2	423.7	312.9	322.6	368.5	396.6	403.9	421.3	334.1	491.2	360.9	301.7	330.5	335.6	0.0173605	0.0829982	0.284358	0.0411786	0.0333135	-0.0621255	-0.271041	-0.257121	-0.0377363	0.136086	0.11872
A2AI08	Tprn	Taperin OS=Mus musculus OX=10090 GN=Tprn PE=1 SV=1	0.165007	0.0402819	0.0880638	0.231651	0.00803859	0.0272478	0.0666432	0.362655	0.542586	-0.214716	0.173699	0.283896	-0.0576095	0.7022	0.820615	0.157107	0.308721	0.585188	88.7	67.1	134	110.3	101.9	121.9	99.3	108.5	103.7	104.1	145.8	101	103.8	151.4	87.5	87.8	108	97.7	-0.208049	-0.176606	-0.146117	-0.0585627	-0.0467885	0.069601	0.00219433	0.0998988	0.0620865	0.00416362	0.446505
A2AI16	Grin1	Glutamate receptor ionotropic, NMDA 1 OS=Mus musculus OX=10090 GN=Grin1 PE=1 SV=1	-0.216164	0.223303	0.333469	-0.421934	0.029996	0.0738949	-0.205771	0.244679	0.422153	-0.187821	0.0299373	0.0755105	-0.241909	0.00870862	0.0480646	-0.0540881	0.481764	0.728221	3442.9	1681.5	5248.9	3007.6	3019.6	2601.9	2142.3	2380.7	2144.2	1677.2	1856.2	1870.9	1586.7	2305.8	1510.2	1265.9	1408.5	1345.7	0.421419	-0.178391	0.496515	0.0614676	0.193265	-0.163681	-0.21566	-0.0935601	-0.21704	0.0800254	0.182644
A2AI89	Phka1	Phosphorylase b kinase regulatory subunit OS=Mus musculus OX=10090 GN=Phka1 PE=1 SV=1	-0.113774	0.164752	0.263794	-0.152721	0.0721691	0.144781	-0.0389465	0.618543	0.758119	-0.0021562	0.975269	0.985833	-0.0679622	0.340361	0.52963	-0.065806	0.355192	0.629137	782.5	650.1	1252.6	906.7	781.6	865.1	725.1	784.3	705.8	924.9	1028.3	981.2	958.2	1411.7	962.8	765.4	790.2	912.6	0.0173605	0.183996	0.162829	0.064955	-0.0231869	-0.0189051	-0.0451662	0.0379345	-0.0867448	-0.0510294	0.0581837
A2AIR7	Cacna1b	Voltage-dependent N-type calcium channel subunit alpha OS=Mus musculus OX=10090 GN=Cacna1b PE=1 SV=1	-0.234832	0.0663875	0.12932	-0.409428	0.00503435	0.0190005	-0.174597	0.156206	0.31522	-0.0810433	0.363765	0.488769	-0.148696	0.111838	0.256109	-0.067653	0.445372	0.702159	515.7	389.1	944.6	543.3	431.7	604.5	411	428.1	397.9	420	379.8	419	373.1	609.2	348.3	308.7	331.2	326.9	0.273863	0.301537	0.61374	0.18414	-0.0215266	0.322032	-0.0061461	0.0225384	-0.0555367	0.170827	-0.0180012
A2AIV8	Card9	Caspase recruitment domain-containing protein 9 OS=Mus musculus OX=10090 GN=Card9 PE=1 SV=1	0.445116	0.000369602	0.0020045	0.0114481	0.893932	0.926155	-0.433668	0.000448206	0.00631531	0.348827	0.0120935	0.0388483	0.311648	0.021047	0.0853522	-0.0371789	0.750029	0.883849	33.6	28.5	47.5	53.9	51.4	50.5	33.1	35.3	34.5	35.3	37.5	37.6	43.3	72.2	46.1	36.7	34.1	51.8	-0.0538465	0.142719	-0.0876751	0.463038	0.520574	0.352934	-0.0280924	0.0346196	0.0290147	-0.0910645	-0.0475208
A2AJ15	Man1b1	Endoplasmic reticulum mannosyl-oligosaccharide 1,2-alpha-mannosidase OS=Mus musculus OX=10090 GN=Man1b1 PE=1 SV=1	0.964036	1.78247e-05	0.000165918	0.491521	0.00282727	0.0123356	-0.472515	0.00361275	0.0259094	0.301796	0.002823	0.0134523	0.0342239	0.663103	0.795237	-0.267573	0.00584216	0.057118	1349	812.2	2044.2	3163.1	2592.1	2471.9	1628.5	1937.4	1707.2	1093.5	1084.9	1121.9	1434.6	1894.6	1285.8	911.1	1027.2	1040.3	-0.504871	-0.802789	-0.43852	0.559638	0.398473	0.187817	-0.185834	0.0346196	-0.120403	0	-0.0550699
A2AJ20	Npdc1	Neural proliferation differentiation and control protein 1 (Fragment) OS=Mus musculus OX=10090 GN=Npdc1 PE=1 SV=1	0.380725	0.00843628	0.025256	-0.0916237	0.447256	0.5709	-0.472348	0.00233291	0.019516	0.203385	0.116972	0.210772	0.0250565	0.836546	0.907896	-0.178329	0.163245	0.413346	590.7	355	962.5	800.8	738.9	917.7	497.4	542.7	534.8	400.6	394.9	392.9	455.3	675.9	432.2	415.4	333.5	322	0.0173605	-0.283181	0.188427	0.291437	0.301427	0.471916	-0.183275	-0.0876511	-0.0813397	0	-0.0643538
A2AJ26	Abca2	ATP-binding cassette sub-family A member 2 OS=Mus musculus OX=10090 GN=Abca2 PE=1 SV=1	-0.16677	0.335472	0.457178	0.0106477	0.949728	0.967564	0.177417	0.307055	0.48612	-0.151044	0.0755861	0.150419	-0.193741	0.0293984	0.106426	-0.0426969	0.586765	0.797968	12030.4	6050.5	20122.4	11691.8	10169.2	10616	11095	11543.5	10118.3	5699.1	6159.3	6255.9	5521.7	7921.4	5141.1	4517.7	4850.8	4562.9	0.134135	-0.423358	0.342958	-0.0719922	-0.14723	-0.227351	0.0647446	0.0917907	-0.0708563	0.0456216	0.113975
A2AJ28	Clic3	Chloride intracellular channel protein OS=Mus musculus OX=10090 GN=Clic3 PE=1 SV=1	-0.656045	0.00623197	0.0197892	-0.205234	0.303362	0.429126	0.45081	0.0388005	0.124474	-0.366201	0.031077	0.0775146	0.0182558	0.90267	0.946662	0.384456	0.0251163	0.138092	82.5	101.2	179.3	76.7	85.4	71.2	93.8	83.3	108.2	78.1	91.9	76.7	64.7	100	55.7	55.5	77.3	90.8	-0.0324815	0.696327	0.554133	-0.302589	-0.0215266	-0.42604	0.200096	-0.00129995	0.403479	0.0148541	0.205918
A2AJ72	Fubp3	Far upstream element (FUSE)-binding protein 3 OS=Mus musculus OX=10090 GN=Fubp3 PE=1 SV=1	0.0112777	0.904505	0.930995	0.0288783	0.759184	0.829607	0.0176005	0.851558	0.911559	0.141852	0.119689	0.214379	0.0653591	0.450613	0.627764	-0.0764926	0.379898	0.651849	496.2	461.5	750.9	589.9	583.4	623.5	543.9	538.2	539.8	1301.4	1448.3	1290.3	1417.6	2145.7	1505.4	1250.9	1115.5	1360.2	-0.115059	0.214415	-0.050655	-0.0304506	0.0796173	0.0333669	0.0647446	0.0194206	0.05117	-0.0637543	0.0468629
A2AJ88	Pnpla7	Patatin-like phospholipase domain-containing protein 7 OS=Mus musculus OX=10090 GN=Pnpla7 PE=1 SV=1	0.290019	0.0528999	0.108419	-0.168053	0.231401	0.351108	-0.458072	0.00617283	0.0363019	0.129969	0.20063	0.316446	-0.067579	0.492133	0.664625	-0.197548	0.0642454	0.246091	386.4	210.6	595.8	514.4	456	460.5	324.8	319.8	284.8	270.8	250.8	308.9	305.2	395.7	319.1	223	222.4	250.4	0.0173605	-0.424164	0.108799	0.265216	0.217412	0.0894248	-0.185799	-0.238306	-0.378059	0	-0.154369
A2AJA9	Ajm1	Apical junction component 1 homolog OS=Mus musculus OX=10090 GN=Ajm1 PE=1 SV=1	-0.241642	0.0422283	0.0912366	-0.334183	0.00931003	0.0306047	-0.0925412	0.39242	0.569107	-0.459411	0.00248096	0.0122699	-0.287835	0.0302864	0.108642	0.171576	0.162822	0.412857	239.1	181.7	377	214	240.6	234.6	203.2	171.5	203	260	357.2	299.6	216.8	317.2	218.2	226.2	190.4	241.9	0.177364	0.215373	0.301019	-0.14758	0.147499	-0.031089	-0.0099658	-0.284783	-0.0140446	0.104101	0.518643
A2AJI1	Map7d1	MAP7 domain-containing protein 1 OS=Mus musculus OX=10090 GN=Map7d1 PE=1 SV=1	-0.124041	0.227328	0.338076	0.0156713	0.874006	0.911895	0.139712	0.17813	0.342441	-0.238865	0.0801795	0.157423	-0.146724	0.258739	0.444702	0.0921416	0.469137	0.718963	1088.4	754.2	1425.8	1110.5	1046.4	948.6	969.2	981.4	1100.1	1502.4	1405.5	1899.2	1454	1781.2	1321	1228.5	1355	1209.7	0.0741349	-0.02099	-0.0695972	-0.0618046	-0.0215266	-0.305244	-0.0458235	-0.0579016	0.134287	0.0961855	-0.0436788
A2AJL3	Fggy	FGGY carbohydrate kinase domain-containing protein OS=Mus musculus OX=10090 GN=Fggy PE=1 SV=1	-0.211681	0.0634573	0.124489	-0.0729097	0.487715	0.608173	0.138771	0.200621	0.371371	0.0432211	0.81019	0.871908	0.298197	0.120261	0.268968	0.254976	0.176878	0.431741	209.3	170.4	284.9	184	209.9	206.5	198.9	210	180.9	339.4	240.8	388	335.7	413.1	350.7	306.9	304.4	429.9	0.036791	0.174209	-0.0516205	-0.314016	0.00203376	-0.163681	0.0106461	0.0588672	-0.128863	0	-0.53883
A2AJQ0	Pdp1	[Pyruvate dehydrogenase [acetyl-transferring]]-phosphatase 1, mitochondrial OS=Mus musculus OX=10090 GN=Pdp1 PE=1 SV=2	-0.195829	0.0373646	0.0826756	-0.211284	0.027073	0.0683722	-0.0154548	0.853107	0.912266	-0.307974	0.00267812	0.013021	-0.193763	0.031319	0.110539	0.114211	0.170127	0.423315	110.9	95.6	160.4	112.8	102	119.9	93.9	100.1	100.9	189.1	195	203.6	149.4	227.1	163.5	147.1	135.9	171	0.138051	0.357939	0.137171	-0.00238164	-0.0215266	0.0695812	-0.0546275	0.00749244	0.0464435	0.145153	0.145799
A2AJQ3	Dpy19l4	Probable C-mannosyltransferase DPY19L4 OS=Mus musculus OX=10090 GN=Dpy19l4 PE=2 SV=1	0.212831	0.154738	0.250212	0.0586452	0.679991	0.76903	-0.154186	0.290524	0.471691	-0.0780481	0.581428	0.688267	-0.0798165	0.573037	0.729842	-0.00176846	0.989952	0.994236	229.1	131.3	341.5	290.1	290	231.7	221.7	218.2	207.6	152.6	228.5	182.5	183.6	279.5	147.8	148	148.4	167.2	0.0173605	-0.351685	0.0599737	0.192993	0.318549	-0.147401	0.0173759	-0.0357067	-0.0800845	-0.13182	0.406941
A2AJW4	Ppp1r3d	Protein phosphatase 1, regulatory subunit 3D OS=Mus musculus OX=10090 GN=Ppp1r3d PE=1 SV=1	-0.0235841	0.818343	0.870686	0.096437	0.35795	0.485693	0.120021	0.258205	0.437712	0.210091	0.220754	0.339621	0.1672	0.322883	0.51344	-0.0428909	0.794942	0.905158	154.1	128.1	208.4	184.5	168.7	153.4	162	161.1	166.7	193.2	251.4	234.6	278.7	362.7	244.6	217.6	273.6	184.6	-0.0547665	0.112702	-0.152573	0.0400475	0.0369395	-0.242377	0.0647446	0.0265823	0.103347	-0.340329	-0.00411854
A2AKA9	Brd3	Bromodomain-containing protein 3 (Fragment) OS=Mus musculus OX=10090 GN=Brd3 PE=1 SV=1	-0.30508	0.0071354	0.0220822	-0.553567	0.00012093	0.0011014	-0.248487	0.0205288	0.0814129	0.365227	0.0266213	0.0690366	0.176528	0.236676	0.419731	-0.188699	0.20819	0.470308	77.4	57.9	102.9	71.8	58.8	70.6	55.6	48.3	47	95.8	63.5	84.9	96.3	151.3	106.2	71.7	78.1	90.7	0.413878	0.429173	0.291421	0.140588	-0.0215266	0.100171	-0.0159867	-0.249173	-0.261069	0.0789231	-0.558025
A2AKD7	Snta1	Alpha-1-syntrophin OS=Mus musculus OX=10090 GN=Snta1 PE=1 SV=1	-0.569829	1.92292e-05	0.000176251	-0.190307	0.0283741	0.0706992	0.379523	0.000485123	0.00666737	-0.260573	0.00648963	0.0245833	-0.0830402	0.298219	0.487651	0.177533	0.0413205	0.189007	5476.4	4101.8	7846.7	4007.6	3694.8	4436.7	4872.9	4835.3	4358	2997.5	3322.7	3583.3	2818.2	3903.4	2645.5	2524.7	2650	3057.7	0.321101	0.338196	0.306665	-0.294328	-0.285517	-0.163681	0.200038	0.158738	0.0362657	0	0.104918
A2AKV6	Alkbh3	Alpha-ketoglutarate-dependent dioxygenase alkB homolog 3 OS=Mus musculus OX=10090 GN=Alkbh3 PE=1 SV=1	0.0899567	0.437891	0.558374	-0.0966067	0.405916	0.531895	-0.186563	0.12519	0.272693	-0.00357998	0.978006	0.987349	0.154574	0.25073	0.434927	0.158154	0.240663	0.507604	39.2	36.8	52.2	49.4	44.1	50.8	38.6	38.9	35.5	88.2	102.9	88	95.8	127.9	90.7	81.6	77.6	118.5	0.0173605	0.360278	-0.102738	0.186078	0.148398	0.210294	0.0424918	0.0235361	-0.0809481	-0.0403239	0.13839
A2AL50	Agps	Alkylglycerone-phosphate synthase OS=Mus musculus OX=10090 GN=Agps PE=1 SV=1	0.870283	4.20282e-06	4.96734e-05	0.0583866	0.552072	0.66465	-0.811896	7.71606e-06	0.000367203	0.563628	0.000328052	0.00265173	-0.0738689	0.495328	0.667486	-0.637497	0.000127066	0.00375759	460.1	316.2	743.7	1044.2	866.8	890.1	444.3	485	490.6	469	512.1	482.3	674.1	1243	625.7	392.2	379	455.3	-0.0752393	-0.182284	0.0842392	0.942199	0.799625	0.695739	-0.0782685	0.0180571	0.0620865	-0.0403429	0.042816
A2AL79	Asph	Aspartyl/asparaginyl beta-hydroxylase OS=Mus musculus OX=10090 GN=Asph PE=1 SV=1	-0.147713	0.365522	0.488042	-0.382903	0.0342679	0.0817926	-0.23519	0.162499	0.32287	-0.118654	0.395937	0.521881	-0.11397	0.414168	0.597274	0.00468385	0.972745	0.986456	1148.8	646.4	2095.6	1188.2	1017	1154.6	802.9	942.9	802.3	634.8	608.2	803.9	675.9	752.3	668.6	561.8	540.8	549.1	0.193168	-0.202395	0.527109	0.0768785	-0.0215266	0.0193922	-0.276283	-0.0745234	-0.280019	0	-0.105435
A2ALL9	Atp2b3	Calcium-transporting ATPase OS=Mus musculus OX=10090 GN=Atp2b3 PE=1 SV=1	-0.383693	0.0123945	0.0342466	-0.379507	0.0131115	0.0398559	0.00418697	0.974028	0.986521	-0.195755	0.0627379	0.131159	-0.252572	0.0224109	0.0890734	-0.0568174	0.556003	0.779294	12153.6	7139.3	20130.5	10500.2	8950.4	10201.2	9049.1	9480.2	8003.3	6622.3	6417	7022.8	5929.8	8566.7	5481.8	4659.4	5494.1	4697.2	0.375755	0.0422905	0.570459	-0.000152146	-0.104492	-0.0579318	-0.00239858	0.0346196	-0.182236	0.159349	0.0702368
A2ALR8	Usp48	Ubiquitin carboxyl-terminal hydrolase 48 (Fragment) OS=Mus musculus OX=10090 GN=Usp48 PE=1 SV=1	0.0974017	0.525405	0.635601	0.0652564	0.668662	0.76016	-0.0321454	0.83241	0.899403	0.133312	0.217909	0.336607	0.0411339	0.693208	0.814877	-0.0921778	0.384392	0.655938	45.3	37.2	68.4	50.5	48.6	70.1	46.8	41.8	58.4	59.3	62	68.8	60.3	102.5	75.7	57.2	50.8	64.6	-0.0840848	0.0657717	-0.0228944	-0.0922525	-0.0215266	0.364777	0.0102968	-0.182834	0.327099	-0.0642361	-0.0436788
A2ALS5	Rap1gap	Rap1 GTPase-activating protein 1 OS=Mus musculus OX=10090 GN=Rap1gap PE=1 SV=2	-0.27894	0.00424255	0.0145137	-0.332145	0.00139057	0.00699274	-0.0532052	0.4959	0.659065	-0.55605	0.000851156	0.00552521	-0.326113	0.0199039	0.0826015	0.229937	0.0791612	0.278032	1143.5	878.9	1476.1	1035.5	942.3	1037.6	840.5	870	880	1551.5	2261.1	1870.3	1225.1	1901.5	1242.4	1282.4	1193.1	1482.8	0.296558	0.350938	0.131598	-0.0115103	-0.0215266	-0.0246892	-0.100194	-0.0805514	-0.0365964	0.0653397	0.565022
A2ALU4	Shroom2	Protein Shroom2 OS=Mus musculus OX=10090 GN=Shroom2 PE=1 SV=1	-0.514856	0.000155509	0.00098284	-0.261442	0.0131343	0.0399082	0.253414	0.015364	0.0662302	-0.431105	0.000168048	0.00161808	-0.232784	0.0100524	0.0527583	0.19832	0.0222856	0.128594	979.4	834.3	1364.5	807.9	705.4	817.5	815.1	789	871.1	1186.7	1151.6	1257.2	906.2	1232.6	879.8	904.7	843	945.8	0.27804	0.480773	0.223147	-0.164622	-0.234304	-0.163681	0.0605029	-0.0165738	0.153706	0.327348	0.240354
A2ALW5	Dnajc25	DnaJ homolog subfamily C member 25 OS=Mus musculus OX=10090 GN=Dnajc25 PE=1 SV=1	0.707066	0.000111398	0.000754141	0.243386	0.0587296	0.123799	-0.46368	0.00235115	0.019623	0.194611	0.0813703	0.158991	-0.0484714	0.639015	0.778228	-0.243083	0.0361954	0.173748	473.1	314.4	810.8	956	841.5	795	564.9	583.3	525.4	453.7	539.9	456.5	574.1	804.2	508.9	380.9	445.7	405.7	-0.284732	-0.440211	-0.0408264	0.565193	0.507199	0.283036	0.018502	0.0346196	-0.0887354	-0.0088762	0.198399
A2AMC3	Pofut1	GDP-fucose protein O-fucosyltransferase 1 OS=Mus musculus OX=10090 GN=Pofut1 PE=1 SV=1	0.276992	0.00460447	0.0154744	-0.171744	0.0473967	0.104673	-0.448736	0.000162539	0.00320002	0.4082	0.000951644	0.00596729	0.0449155	0.619123	0.763747	-0.363285	0.00208796	0.0289346	818.7	593	1220	1188.2	1020.1	1059.6	671.5	718.9	742.9	715.7	745.4	846	968.1	1374.7	1111	667	671.4	753.8	0.0173605	-0.0138774	0.05954	0.389791	0.295777	0.208432	-0.221203	-0.152924	-0.0780804	-0.0748268	-0.0598458
A2AMH5	Slc44a1	Choline transporter-like protein 1 OS=Mus musculus OX=10090 GN=Slc44a1 PE=1 SV=1	-0.0354239	0.735262	0.807183	0.167386	0.131984	0.229146	0.20281	0.0751261	0.193497	-0.00395709	0.957658	0.972271	-0.0408222	0.586835	0.740588	-0.0368651	0.6231	0.81622	3865.7	2809.1	5249.5	4000.1	4201.5	3840.9	4485.9	3680.6	4231.7	1755.4	1992.8	1983.1	1883.4	2911.8	1758.8	1538.2	1650.9	1709.6	-0.0319459	-0.0585027	-0.12379	-0.14758	0.0493418	-0.222273	0.230106	-0.0854755	0.143288	-0.00279163	0.136527
A2AMS3	Galt	Galactose-1-phosphate uridylyltransferase OS=Mus musculus OX=10090 GN=Galt PE=1 SV=1	0.0750708	0.410308	0.532503	-0.0679325	0.454779	0.57821	-0.143003	0.13313	0.284215	0.243033	0.01269	0.0400661	0.0472373	0.567241	0.725301	-0.195795	0.034597	0.169713	169.3	148	233.4	202.4	193.2	213.1	166.1	163	162.3	332.4	306.4	349.7	390.3	526.7	402.6	280.5	293.9	324.7	0.0173605	0.257441	-0.0527118	0.110048	0.168986	0.168267	0.0372147	-0.0200904	0.00116752	0	-0.161183
A2AN08	Ubr4	E3 ubiquitin-protein ligase UBR4 OS=Mus musculus OX=10090 GN=Ubr4 PE=1 SV=1	-0.013745	0.905327	0.930995	-0.0447967	0.699331	0.784972	-0.0310517	0.788488	0.875205	0.0175833	0.812905	0.874029	0.112288	0.152285	0.314551	0.0947046	0.220311	0.485184	6198.2	4063.8	10953.1	7453.9	6477.1	6769.3	5680.6	6377.6	6003.9	4455.7	5094.8	4895.6	4722.6	7323	4672.7	4552.9	4243.5	4949.4	-0.0238038	-0.198759	0.264319	0.0774023	0.000807781	-0.0776882	-0.102226	0.0346196	-0.0250272	-0.0839292	0.0657654
A2ANL9	Tenm1	Teneurin-1 OS=Mus musculus OX=10090 GN=Tenm1 PE=1 SV=1	-0.0645317	0.474028	0.590665	-0.242598	0.0192738	0.0532902	-0.178066	0.067714	0.179823	-0.276776	0.0100814	0.0337896	-0.382713	0.00141812	0.0154261	-0.105938	0.251714	0.520224	99.9	63.6	152.1	105.5	93.7	104.2	79.3	77	82.7	92	107.1	101.5	76.7	118.3	86.9	69.1	66.8	66.6	0.109796	-0.107597	0.182965	0.0235425	-0.0215266	-0.0104469	-0.175984	-0.248571	-0.118075	0.0822777	0.257852
A2ANP2	Fam219a	Protein FAM219A OS=Mus musculus OX=10090 GN=Fam219a PE=1 SV=1	0.160588	0.1045	0.183873	-0.0745622	0.425746	0.551245	-0.23515	0.0260714	0.0963234	-0.318191	0.106985	0.196372	-0.267623	0.166991	0.333519	0.0505682	0.783701	0.900749	118.3	88.8	185	153.1	145.8	148.2	112.7	102.4	124.8	65.6	49.1	72.1	60.2	61.6	45.3	49.7	37.7	48.4	-0.0598074	-0.0395609	0.051973	0.147277	0.202846	0.0842463	-0.0823858	-0.250783	0.0620865	0.40045	-0.0612016
A2ANU2	Galnt12	Polypeptide N-acetylgalactosaminyltransferase 12 OS=Mus musculus OX=10090 GN=Galnt12 PE=1 SV=1	1.64516	1.9087e-07	3.6772e-06	1.00981	1.49506e-05	0.000214869	-0.635355	0.000591665	0.00773037	0.140032	0.14881	0.251856	-0.0562542	0.543298	0.706588	-0.196286	0.0533494	0.219193	82.9	82.4	164.3	386.7	299.8	361.1	188.6	220.6	190.6	125.3	117.3	111	136.4	176.1	127.4	92.4	102.3	104.6	-1.18374	-0.758406	-0.73015	0.873087	0.631926	0.758169	0.0495262	0.245504	0.0620865	0.0951834	-0.0436788
A2ANU3	Syndig1	Synapse differentiation-inducing gene protein 1 OS=Mus musculus OX=10090 GN=Syndig1 PE=1 SV=1	-0.627886	0.00347935	0.0122863	-0.711446	0.00155936	0.00765931	-0.0835599	0.621475	0.760156	-0.594725	0.000285538	0.00241113	-0.543703	0.000555103	0.00874775	0.0510228	0.647106	0.829783	157.4	88.3	278	120.7	85.9	123.1	92	95.7	86.5	114.1	92.5	110.4	71.3	96.4	69	60.5	69.1	61.3	0.735205	0.33532	1.02256	0.187255	-0.177387	0.199559	0.00785954	0.0346196	-0.0837323	0.678325	0.331873
A2AP18	Plch2	1-phosphatidylinositol 4,5-bisphosphate phosphodiesterase eta-2 OS=Mus musculus OX=10090 GN=Plch2 PE=1 SV=2	-0.535205	0.000185234	0.00113671	-0.530617	0.000197978	0.00161667	0.00458794	0.961166	0.97749	-0.11353	0.202744	0.31894	-0.125305	0.163455	0.328557	-0.0117749	0.890247	0.946944	297.9	217.3	494.5	250.7	198	258.3	206	220.3	202.5	264.2	236.6	264	250.7	331.1	220.1	203.4	201.2	211.7	0.452719	0.431644	0.650567	0.0389129	-0.175496	0.0658969	-0.0320806	0.0346196	-0.0594611	0.15918	-0.0436788
A2AP74	Cd99l2	CD99 antigen-like protein 2 OS=Mus musculus OX=10090 GN=Cd99l2 PE=1 SV=1	-0.184994	0.571459	0.674525	-0.686535	0.055591	0.118399	-0.501542	0.144281	0.299741	-0.384797	0.0367966	0.0877095	-0.446074	0.0191518	0.0805249	-0.0612764	0.708473	0.864655	1581.9	556.3	1507.7	1231.3	1285.1	695.7	584.8	859.6	547.9	413.7	347.4	532.2	386.7	441.9	281.9	238.3	285.8	302.6	0.897281	-0.176377	0.294678	0.370865	0.558617	-0.468881	-0.490978	0.0346196	-0.587666	0.251987	-0.0436788
A2AP78	Hmgb3	High mobility group protein B3 (Fragment) OS=Mus musculus OX=10090 GN=Hmgb3 PE=1 SV=1	0.188418	0.141856	0.234232	-0.0753251	0.537542	0.652166	-0.263743	0.0499129	0.146817	0.304148	0.0246056	0.0650297	0.251008	0.0539087	0.159222	-0.0531392	0.652892	0.832493	435.4	447.9	745.2	667.5	571	687.7	449.4	461.2	518.8	1018.6	811.9	1065.7	1109.5	1647.3	1272.4	964.8	913.2	1148.5	-0.235477	0.239424	0.00651481	0.21601	0.116786	0.24292	-0.142434	-0.135166	0.0620865	-0.0652137	-0.436106
A2APF7	Zbp1	Z-DNA-binding protein 1 OS=Mus musculus OX=10090 GN=Zbp1 PE=1 SV=1	1.31447	5.26071e-07	8.53351e-06	1.01775	5.20696e-06	9.10394e-05	-0.296725	0.0264915	0.0974747	1.87884	7.45786e-10	2.73932e-07	0.924628	5.84514e-07	9.59929e-05	-0.95421	4.38347e-07	5.72721e-05	182.8	133.5	195.1	451.7	444.1	445.1	324.6	330.5	318.8	189.1	196.3	187	717.7	960	702.6	325.9	290.1	342.1	-0.811036	-0.830398	-1.25038	0.329122	0.430695	0.291785	0.0647446	0.0606069	0.0360751	-0.78528	-0.775048
A2APM3	Cd44	CD44 antigen OS=Mus musculus OX=10090 GN=Cd44 PE=1 SV=1	0.854698	1.39912e-06	1.98697e-05	0.740506	5.0057e-06	8.83807e-05	-0.114192	0.196129	0.365258	0.349843	0.00270438	0.0131131	0.183046	0.0642058	0.179457	-0.166797	0.0871876	0.293319	4738.3	3305.2	6645.2	9016.8	8815.3	9438.3	7816.3	8040.3	6683.5	3538.5	3933.6	3513	4950.7	6677.3	4292.1	3451.9	3833.1	3683.8	-0.704756	-0.790323	-0.750108	0.0585501	0.151997	0.10836	0.0647446	0.0753831	-0.163796	-0.115374	-0.00634016
A2APV2	Fmnl2	Formin-like protein 2 OS=Mus musculus OX=10090 GN=Fmnl2 PE=1 SV=2	-0.0865575	0.400473	0.522697	0.294571	0.0139216	0.0418404	0.381129	0.00326436	0.0242149	-0.0182068	0.871719	0.914211	0.104384	0.364862	0.555009	0.122591	0.291095	0.566273	22770.2	15543.4	26129.5	21968.1	20726.5	20679.6	26211.4	24389.2	23098.6	8126.9	9557.6	8823.8	9302.9	12800.1	7769	8115.6	9212.1	7759.4	0.0173605	-0.0994194	-0.317402	-0.199316	-0.157197	-0.30262	0.267792	0.133715	0.0827449	-0.118695	0.0715695
A2APX8	Scn1a	Sodium channel protein type 1 subunit alpha OS=Mus musculus OX=10090 GN=Scn1a PE=1 SV=1	-0.324041	0.0465211	0.0981793	-0.569345	0.00263836	0.0116744	-0.245305	0.115978	0.258826	-0.299427	0.0033134	0.0150327	-0.357966	0.0010253	0.012747	-0.0585395	0.468187	0.718687	2962.8	1455.9	3878.4	2324.8	2197.6	2034.7	1656.1	1748.7	1530.1	1428.5	1558.6	1559.4	1232.4	1806.9	1172.7	1044.9	1067.3	1007.5	0.559506	-0.0314794	0.414711	0.044711	0.0895861	-0.163681	-0.232282	-0.183914	-0.349104	0.21303	0.295101
A2APY7	Ndufaf5	Arginine-hydroxylase NDUFAF5, mitochondrial OS=Mus musculus OX=10090 GN=Ndufaf5 PE=1 SV=1	-0.151493	0.250062	0.36346	0.0572844	0.653878	0.748807	0.208777	0.123598	0.270127	-0.440174	0.00110383	0.00664218	-0.39206	0.00238503	0.0210034	0.0481138	0.628723	0.816703	238.7	233.4	365.2	248.1	241.4	302.2	298.8	270.5	245.4	537.3	591.7	557	454.4	539.3	405.6	361.6	344.7	428.3	-0.0383627	0.363308	0.0418306	-0.14758	-0.0610227	0.120901	0.333003	0.159326	0.0463	0.241765	0.337224
A2AQ07	Tubb1	Tubulin beta-1 chain OS=Mus musculus OX=10090 GN=Tubb1 PE=1 SV=1	-0.281892	0.447785	0.56751	-0.758675	0.0598749	0.125477	-0.476783	0.211354	0.384114	-0.850664	0.0908463	0.173254	-0.441512	0.353674	0.544802	0.409152	0.388558	0.658341	17.8	39.3	50.4	20.1	33.8	35.2	16.6	17.9	21.2	173.2	324.7	262.1	143.1	165.7	148.6	135.6	76.8	385	-0.234827	1.34189	0.733425	-0.224448	0.651432	0.56783	-0.288136	-0.209485	0.0620865	0.0638653	0.926855
A2AQ19	Rtf1	RNA polymerase-associated protein RTF1 homolog OS=Mus musculus OX=10090 GN=Rtf1 PE=1 SV=1	0.0351049	0.701097	0.780131	-0.0691816	0.454416	0.578055	-0.104286	0.268123	0.447038	0.193807	0.0299976	0.0755829	0.0537187	0.498135	0.66971	-0.140088	0.0971937	0.312638	160.1	131.7	217	192.6	177.7	175.3	152.5	143.4	156.8	304.2	280.9	310.6	331.4	471.1	356.6	256.8	265.8	296.2	0.0173605	0.169707	-0.0772126	0.119055	0.128944	-0.0328286	-0.00541947	-0.124309	0.0320387	0	-0.158642
A2AQ25	Skt	Sickle tail protein OS=Mus musculus OX=10090 GN=Skt PE=1 SV=1	-0.118871	0.611898	0.708753	0.549994	0.0363725	0.0854717	0.668865	0.0149646	0.0652679	0.0475296	0.888893	0.926334	-0.370096	0.290936	0.479511	-0.417625	0.237006	0.50229	62.6	55	106	64	68.2	79.6	131.9	65.4	114.9	114.7	266.3	121.3	113.2	357.7	141.6	94	101.7	122.3	-0.106249	0.141085	0.120286	-0.239279	-0.0215266	0.0593154	1.01635	-0.0258615	0.814622	-0.0807142	1.09079
A2AQ43	Fnbp1	Formin-binding protein 1 OS=Mus musculus OX=10090 GN=Fnbp1 PE=1 SV=1	-0.141618	0.0902355	0.164493	-0.064972	0.408987	0.534386	0.0766461	0.333376	0.514418	-0.0307376	0.721046	0.803199	-0.126133	0.163191	0.328446	-0.0953951	0.281228	0.555803	3305.7	2635.8	4424.1	3244.9	3090.5	3490.3	3030.2	3126.3	3076.3	4104.8	4192.4	4840.1	4167.6	5843.9	4497.5	3479.6	3267	3840	0.09786	0.20521	-0.0150066	-0.0938618	-0.0381426	-0.00478644	0.0197014	0.0346196	0.0388265	-0.0219049	-0.0351192
A2AQA7	Aqr	RNA helicase aquarius OS=Mus musculus OX=10090 GN=Aqr PE=1 SV=1	0.0808816	0.300612	0.419537	-0.0559278	0.467583	0.590519	-0.136809	0.094993	0.227161	0.230812	0.168631	0.27755	0.223199	0.181769	0.352826	-0.00761379	0.961867	0.981178	207.6	174	325.4	275.6	232.2	264.9	203.1	215.8	206.6	161.3	199.9	169.2	207.7	320.1	185.9	209.8	189.5	148.7	-0.0385279	0.140818	0.076585	0.205301	0.0841465	0.132072	-0.02276	0.0346196	-0.000768118	-0.232451	0.0334018
A2AQC3	Atp9a	Phospholipid-transporting ATPase OS=Mus musculus OX=10090 GN=Atp9a PE=1 SV=1	0.0164055	0.911737	0.934955	-0.161143	0.290629	0.415779	-0.177549	0.247167	0.424943	-0.258568	0.0126779	0.0400454	-0.33187	0.00305915	0.024825	-0.0733021	0.408445	0.674422	8185	4310.1	13453.6	8999.4	7827	8498.4	6662.1	6749	6533.9	4501	4278.6	4193.1	3629.8	5270.8	3456.1	2981.3	3169.7	2919.6	0.0818834	-0.409313	0.265527	0.0537898	-0.0215266	-0.0449495	-0.167738	-0.179166	-0.198429	0.310356	0.19357
A2AQJ7	Tmem87a	Transmembrane protein 87A OS=Mus musculus OX=10090 GN=Tmem87a PE=1 SV=1	0.693295	0.00278793	0.0102529	0.207806	0.262261	0.385826	-0.485489	0.0199236	0.0797167	0.00361978	0.968509	0.980378	-0.0736302	0.429702	0.610028	-0.07725	0.408143	0.674079	1647	789.3	2123.2	2828.1	2217.4	2268.2	1546.2	1847.5	1288.1	934	971.4	883.7	973	1363.2	853.8	752.5	819.6	759.9	-0.148373	-0.775503	-0.315268	0.466679	0.241768	0.132292	-0.192103	0.0346196	-0.458243	0.0798659	0.09283
A2AQJ8	Ganc	Neutral alpha-glucosidase C OS=Mus musculus OX=10090 GN=Ganc PE=1 SV=1	-0.0743203	0.449024	0.568506	-0.108417	0.277359	0.401835	-0.0340963	0.725178	0.834248	-0.0683041	0.453331	0.574032	0.126433	0.179639	0.350499	0.194737	0.0507977	0.213522	895	794	1228.4	941.4	951.7	1017.6	839.5	836.6	858.5	1566.5	1723.7	1832.2	1599.1	2273.2	1655.3	1567.6	1453.5	1924	0.0173605	0.278677	-0.0591136	-0.0746594	0.0670926	0.0215297	-0.0276128	-0.0627301	0.00201694	-0.0795479	0.0147372
A2AQN4	Acss2	Acetyl-coenzyme A synthetase, cytoplasmic OS=Mus musculus OX=10090 GN=Acss2 PE=1 SV=1	-0.18498	0.051234	0.105887	-0.297641	0.00527363	0.0196049	-0.112661	0.206562	0.378424	-0.120634	0.220717	0.339621	-0.302703	0.00853069	0.0474837	-0.182069	0.0772794	0.273531	2098.5	1712.6	2791.1	1971.7	1937.2	2179	1690.5	1641	1685.1	3671.1	4184.3	3942.1	3404.1	5414.3	3584	2651.8	2461.8	3367.4	0.132746	0.273641	0.0109265	-0.122112	-0.0215266	0.00601203	-0.131778	-0.204778	-0.139052	0.0346418	0.179737
A2AQW0	Map3k15	Mitogen-activated protein kinase kinase kinase 15 OS=Mus musculus OX=10090 GN=Map3k15 PE=1 SV=1	0.32276	0.0715959	0.137087	-0.180604	0.285121	0.410268	-0.503364	0.0106309	0.0519012	-0.187628	0.305169	0.428644	-0.124229	0.490435	0.663329	0.0633995	0.722389	0.871719	124.2	76.2	142.9	141.1	175.7	130.1	100.5	80.8	99	88.2	140.7	95.9	82.4	127.5	107.5	82.2	92.9	82	0.0173605	-0.253377	-0.313594	0.0364733	0.478922	-0.0967255	-0.240725	-0.585618	-0.265078	-0.0748999	0.555193
A2AR02	Ppig	Peptidyl-prolyl cis-trans isomerase G OS=Mus musculus OX=10090 GN=Ppig PE=1 SV=1	0.335863	0.00136689	0.0058275	-0.344128	0.00115834	0.00612498	-0.679991	5.18593e-06	0.000266186	0.204427	0.0187623	0.0534598	-0.0228186	0.759967	0.859686	-0.227246	0.0110395	0.0853203	163	135.2	273.6	257.4	230	249.6	134.7	142.5	132.9	227.9	221.2	238.2	263.4	389.5	251	181.2	189	227.8	0.0173605	0.181649	0.231262	0.511561	0.475235	0.451065	-0.210378	-0.15929	-0.232444	0	-0.0867283
A2AR15	Mapkap1	Target of rapamycin complex 2 subunit MAPKAP1 (Fragment) OS=Mus musculus OX=10090 GN=Mapkap1 PE=1 SV=8	-0.0253782	0.832869	0.881832	-0.144958	0.244704	0.366953	-0.11958	0.331798	0.51334	-0.210796	0.184897	0.298175	-0.256823	0.113596	0.259063	-0.0460272	0.761953	0.890453	288.4	192.5	294.1	277.6	258.1	263.5	222.6	223.6	210	278.5	391.8	325.7	253.7	374.7	338.1	223.9	263.8	240.3	0.177501	0.0283537	-0.327558	-0.0425021	-0.0215266	-0.133808	-0.148732	-0.17239	-0.235454	0	0.448761
A2ARI4	Lgr4	Leucine-rich repeat-containing G-protein coupled receptor 4 OS=Mus musculus OX=10090 GN=Lgr4 PE=1 SV=1	0.11277	0.133784	0.223685	-0.0193959	0.784343	0.846863	-0.132166	0.085025	0.210759	-0.029787	0.755807	0.830463	-0.0540555	0.574751	0.731002	-0.0242684	0.799809	0.906872	187.3	130.7	274.9	225.8	196.7	233.5	173.7	185.6	173.5	167.6	206.5	190.8	170.6	268.3	190.1	144.6	149.4	186.1	0.0173605	-0.0676663	0.0376216	0.122115	0.0491194	0.15439	-0.0440085	0.0214654	-0.0483287	-0.151056	0.106385
A2ARP1	Ppip5k1	Inositol hexakisphosphate and diphosphoinositol-pentakisphosphate kinase 1 OS=Mus musculus OX=10090 GN=Ppip5k1 PE=1 SV=1	-0.430483	0.000224884	0.00133225	-0.159586	0.0621309	0.12896	0.270896	0.005266	0.0330899	-0.456838	0.0638209	0.132784	-0.096879	0.667232	0.798789	0.359959	0.131373	0.368067	126.1	97.5	187.3	101.3	105.8	107	108.7	111.3	118.2	146.2	274.8	215	136.5	216.6	158.4	185.3	125	207.7	0.231577	0.294548	0.269065	-0.249297	-0.0605389	-0.186422	0.0647446	0.0687213	0.182965	-0.34192	0.52484
A2ARP8	Map1a	Microtubule-associated protein 1A OS=Mus musculus OX=10090 GN=Map1a PE=1 SV=1	-0.636636	1.35571e-05	0.000131829	-0.206233	0.0270915	0.0683807	0.430403	0.000320319	0.00497253	-0.524073	0.000130822	0.00133915	-0.389033	0.00118278	0.0140283	0.13504	0.148442	0.392568	33734.1	24378.2	41590	23038.6	21187.2	22728.8	27645.3	26250.2	26562.2	36752.9	34011.7	43281.1	26015.1	38209.2	25659.6	25397.2	24655.6	26211.7	0.37924	0.344689	0.147974	-0.335855	-0.330662	-0.371488	0.13945	0.0346196	0.0791327	0.487647	0.332141
A2ARV4	Lrp2	Low-density lipoprotein receptor-related protein 2 OS=Mus musculus OX=10090 GN=Lrp2 PE=1 SV=1	-0.203652	0.12676	0.21448	-0.0383152	0.760033	0.830282	0.165337	0.20584	0.377819	-0.156029	0.0995853	0.185888	-0.203819	0.0394129	0.129089	-0.0477901	0.58981	0.799932	2541.6	1421.7	4000.8	2342.6	2071.2	2378	2255.1	2396.7	2137.4	1579.5	1928.6	1652.2	1533.8	2217	1500	1276.3	1330.8	1321.3	0.134987	-0.269068	0.256243	-0.14758	-0.19917	-0.142043	0.00982537	0.0675583	-0.0701672	0.0423576	0.286765
A2ARZ7	Rab22a	Ras-related protein Rab-22A OS=Mus musculus OX=10090 GN=Rab22a PE=1 SV=1	0.0462517	0.601223	0.700453	0.198619	0.0434707	0.0983257	0.152367	0.10635	0.244398	0.0141261	0.899821	0.934679	0.0216213	0.847294	0.915312	0.00749513	0.946729	0.974949	984.1	643.2	1262	1125.5	974.7	977.2	1014.5	1067.3	964.9	444.3	593.6	472.8	516.8	753.8	462.1	442.1	454.1	442.6	0.0173605	-0.162112	-0.157099	0.0461097	-0.0353733	-0.173832	0.108637	0.151709	0.033661	-0.0566709	0.317607
A2AS45	Pkp4	Plakophilin-4 OS=Mus musculus OX=10090 GN=Pkp4 PE=1 SV=1	-0.431192	0.000366102	0.00199002	-0.259143	0.00978324	0.0317481	0.172048	0.0601752	0.166636	-0.317394	0.0114684	0.0373626	-0.202675	0.076157	0.201052	0.114719	0.288399	0.562977	6014.8	3971.5	9348.1	5019.3	4463	4956.9	4764.9	4766	4964.4	2798.8	3450.4	3492.9	2598.3	3783.5	2486.1	2427.6	2674.4	2322.2	0.296439	0.131671	0.399301	-0.129532	-0.172951	-0.163681	0.00775238	-0.0220396	0.0642677	0.0655931	0.32387
A2ASK1	Nsun6	tRNA (cytosine(72)-C(5))-methyltransferase NSUN6 OS=Mus musculus OX=10090 GN=Nsun6 PE=1 SV=1	-0.000681557	0.994432	0.996095	0.112815	0.264074	0.387685	0.113497	0.261384	0.441124	0.303128	0.00132856	0.00767447	0.286237	0.00194694	0.0187025	-0.0168911	0.809528	0.911393	200.7	184.8	282.4	242.8	217.7	241.2	228.1	223.8	224.5	327.8	342.6	357.4	399.6	610.8	433	353	345.9	406.1	-0.144314	0.170675	-0.18491	-0.0345266	-0.0659007	-0.0601668	0.0876956	0.0301142	0.0620865	-0.124724	-0.104693
A2ASX1	Grb14	Growth factor receptor-bound protein 14 (Fragment) OS=Mus musculus OX=10090 GN=Grb14 PE=1 SV=1	-0.257526	0.0514868	0.106195	-0.279538	0.0373977	0.0873951	-0.0220117	0.853464	0.912376	-0.238008	0.0748075	0.149407	-0.10377	0.405409	0.589001	0.134239	0.287546	0.562414	86	84.4	135.6	82.8	83.4	101.7	82.8	74.8	76.9	89.3	115.9	103.4	74.6	126	97.3	85.5	75.6	90.9	0.0616497	0.468621	0.185304	-0.157996	-0.0215266	0.122519	0.054328	-0.122389	-0.0549773	-0.0256201	0.30685
A2ASZ8	Slc25a25	Calcium-binding mitochondrial carrier protein SCaMC-2 OS=Mus musculus OX=10090 GN=Slc25a25 PE=1 SV=1	-0.360864	0.0282307	0.0665135	-0.48211	0.00658984	0.0233159	-0.121246	0.407816	0.584477	-0.427665	9.38147e-05	0.00103081	-0.407452	0.000137737	0.00341163	0.0202126	0.770356	0.894021	2108.6	1235.5	3860.3	1891.2	1658.8	1845.1	1429.7	1504.8	1484.4	1577.1	1735.4	1830.1	1222.1	1873.9	1260	1093.7	1132.6	1180.6	0.363506	0.0263805	0.702639	0.0415824	-0.0215266	-0.0101222	-0.149683	-0.105949	-0.0981736	0.32385	0.418166
A2AT37	Upf2	Regulator of nonsense transcripts 2 OS=Mus musculus OX=10090 GN=Upf2 PE=1 SV=1	-0.0102254	0.948942	0.961249	-0.128141	0.429996	0.554948	-0.117916	0.466584	0.635217	0.0549846	0.506759	0.623023	0.144613	0.100757	0.240784	0.0896288	0.288151	0.562677	1041.7	586.5	1526.7	1093.5	999	1018.9	876.5	1042.4	676.8	734.7	779.2	763.2	738.3	1260.3	738	727.8	749.9	736.7	0.0492879	-0.345384	0.0674697	-0.0456388	-0.0499825	-0.163681	-0.152442	0.0675161	-0.528124	-0.00705188	0.0341077
A2ATL0	Fam171a1	Family with sequence similarity 171, member A1 OS=Mus musculus OX=10090 GN=Fam171a1 PE=1 SV=1	0.121149	0.200525	0.306917	0.369304	0.00198527	0.00925171	0.248155	0.018858	0.0769527	0.186467	0.0589665	0.125513	0.158301	0.100403	0.240098	-0.0281653	0.753584	0.886245	196.2	153.1	292.9	241.6	205.2	278.3	259.7	265.5	238	135.6	134.5	154.9	146.6	226.2	176	129.9	138.2	149	-0.282935	-0.206721	-0.238147	-0.14758	-0.257116	0.0403392	0.16897	0.170711	0.0404276	-0.112528	-0.167958
A2ATP6	Myef2	Myelin expression factor 2 OS=Mus musculus OX=10090 GN=Myef2 PE=1 SV=2	-0.16256	0.322743	0.443803	-0.189587	0.253064	0.376116	-0.0270276	0.866048	0.920216	-0.238629	0.0310121	0.0774063	-0.0751257	0.44665	0.623942	0.163503	0.11588	0.344273	469.6	535.8	803.9	501.7	574	610.6	471.5	457.4	547.2	2286.4	2130.3	2558.7	1955.5	2790.5	1949.3	1865.8	1696.9	2293.8	-0.172902	0.451425	0.0693871	-0.242449	0.0778295	0.0248517	-0.119692	-0.193619	0.0924601	0.102021	-0.0436788
A2AUA2	Olfr1253	Olfactory receptor OS=Mus musculus OX=10090 GN=Olfr1253 PE=3 SV=1	0.653396	6.50163e-05	0.000486674	0.0731946	0.473934	0.596966	-0.580202	0.000167311	0.00324069	0.0980923	0.298991	0.422278	-0.0930345	0.323244	0.513654	-0.191127	0.0589915	0.233432	244.3	185.8	434.8	445.9	428	490.5	254.7	301	259.4	249.8	289.3	261.2	270.4	423.9	283.1	198.4	240.5	222.1	-0.283749	-0.244588	0.0146541	0.419377	0.486321	0.540808	-0.17622	0.0346196	-0.152499	-0.0643814	0.103733
A2AUD5	Tpd52l2	Tumor protein D54 OS=Mus musculus OX=10090 GN=Tpd52l2 PE=1 SV=1	-0.116809	0.261797	0.376556	0.102072	0.323064	0.449823	0.218881	0.0503623	0.147756	0.092269	0.505909	0.622171	0.0729286	0.597425	0.749578	-0.0193404	0.887847	0.94623	1892.3	1274.8	2250.2	1809.7	1763.8	1625.9	1842.5	1716.3	1836.7	1692.1	1449.2	2183.5	1981.2	2514.4	1825.5	1578.4	1454.3	1849.3	0.0817507	-0.0540542	-0.201632	-0.14758	-0.0585902	-0.318193	0.0906587	-0.0418292	0.0834519	-0.109477	-0.376714
A2AUF7	Rabepk	Rab9 effector protein with kelch motifs OS=Mus musculus OX=10090 GN=Rabepk PE=1 SV=1	0.216973	0.0450084	0.0958028	-0.00129132	0.98936	0.993368	-0.218265	0.0439823	0.135414	-0.0275638	0.847714	0.898609	0.0562917	0.695823	0.81609	0.0838555	0.562221	0.782933	231.5	204.7	345.2	294.3	309.8	343.4	232.7	238.3	254.6	493.6	388	590.1	482.3	626.4	495.2	412.5	405.3	517.7	-0.11986	0.136704	-0.0767343	0.0614756	0.261578	0.267976	-0.0650166	-0.0608338	0.0620865	0	-0.390965
A2AUK8	Epb41l1	Band 4.1-like protein 1 OS=Mus musculus OX=10090 GN=Epb41l1 PE=1 SV=1	0.033304	0.747186	0.815628	0.426578	0.00180201	0.00855868	0.393274	0.00303787	0.0230809	0.0175345	0.844014	0.896406	0.254191	0.015463	0.0697532	0.236657	0.0217749	0.126803	97.6	83.5	131.9	109	99.1	130	131.8	136	126	143.5	127.9	161.6	141.1	218.3	140	137.5	152.2	163.8	-0.35111	-0.14215	-0.449914	-0.356675	-0.367993	-0.118593	0.129671	0.144803	0.0620865	0	-0.209713
A2AUX5	Dab2ip	Disabled homolog 2-interacting protein OS=Mus musculus OX=10090 GN=Dab2ip PE=1 SV=1	-0.0768241	0.339209	0.460699	0.000306125	0.996885	0.997841	0.0771303	0.337379	0.518479	-0.106257	0.35978	0.484698	-0.0350622	0.757844	0.858564	0.0711951	0.534491	0.766199	142.8	119.9	219.3	155.5	145.1	172.9	143.3	155.3	146.1	192.9	260.3	204.9	184.9	301.4	207.5	179.7	173.5	209	-0.0155997	0.166301	0.0700153	-0.0576212	-0.0314353	0.0793004	0.036827	0.122721	0.0620865	-0.0870668	0.301577
A2AV19	Exosc2	Exosome complex component RRP4 (Fragment) OS=Mus musculus OX=10090 GN=Exosc2 PE=1 SV=1	-0.265638	0.0501967	0.104162	-0.195989	0.131134	0.228136	0.0696492	0.571349	0.721981	-0.0239076	0.82555	0.883719	-0.00900268	0.933779	0.963849	0.0149049	0.890618	0.946944	115.2	108.8	159.1	113.9	99.3	123.7	109.7	95.4	109.7	146.4	177.9	158.3	142	220.8	175.4	140	126.3	155.9	0.0879377	0.43954	0.0204359	-0.0933753	-0.165225	0.00960071	0.0647446	-0.166883	0.0620865	-0.0907054	0.146767
A2AVJ7	Rrbp1	Ribosome-binding protein 1 OS=Mus musculus OX=10090 GN=Rrbp1 PE=1 SV=1	0.468929	0.000129259	0.000851378	0.43496	0.000231804	0.00180863	-0.0339689	0.668105	0.793138	0.785998	1.51895e-05	0.000251249	0.464285	0.000940109	0.0121146	-0.321713	0.00919398	0.0767339	2875.5	2368.7	4328.6	4663.4	4604.9	4437.3	3923.9	4006.9	4009.2	4096.7	4503.9	4576.3	8199.2	9658.5	7662.9	5539.3	4952.4	5506.4	-0.462141	-0.307793	-0.405348	0.0704882	0.178329	-0.0173136	0.0337185	0.0337917	0.0620865	-0.426647	-0.333613
A2AVR9	Dynlrb1	Dynein light chain roadblock OS=Mus musculus OX=10090 GN=Dynlrb1 PE=1 SV=1	-0.463488	0.000384075	0.00206894	-0.272988	0.0112645	0.0353325	0.1905	0.0553578	0.157552	-0.127601	0.181164	0.29301	-0.270303	0.0125977	0.0612083	-0.142702	0.139145	0.379673	1654.4	1346.2	2159.8	1325.4	1182.6	1426.9	1294.9	1308.5	1392.6	1755.5	1527.9	1776	1562.5	2156.5	1520	1118.2	1161.5	1424.3	0.314776	0.451425	0.166071	-0.170044	-0.208457	-0.0796898	0.00869253	-0.00635922	0.110975	0.200332	-0.0436788
A2AW73	Sema6d	Semaphorin-6D OS=Mus musculus OX=10090 GN=Sema6d PE=1 SV=1	-0.0835627	0.329788	0.451229	-0.0826201	0.335005	0.461885	0.000942561	0.991001	0.995573	-0.116636	0.204823	0.321366	0.00754299	0.931753	0.962561	0.124179	0.179373	0.435318	1063.9	683.8	1555.4	1078.5	973.3	1104.4	918.6	1008.1	890.5	996.6	880.8	1047.9	917.2	1233.8	894.1	825.3	882.1	874.4	0.0950843	-0.108567	0.109713	-0.0501921	-0.0722089	-0.0320572	-0.0693855	0.0346196	-0.116865	0.156578	-0.0653005
A2AWA9	Rabgap1	Rab GTPase-activating protein 1 OS=Mus musculus OX=10090 GN=Rabgap1 PE=1 SV=1	-0.148982	0.110675	0.192363	0.164969	0.0814792	0.158804	0.31395	0.00431928	0.0291129	-0.069879	0.411369	0.535719	-0.0839396	0.327481	0.517318	-0.0140606	0.866427	0.936053	684.2	528.5	955.5	718.2	674.8	637.5	720.4	731.2	799.9	708	836.5	840.1	748.2	1061.7	759.3	670.2	642	661.6	-0.0526071	0.00894324	-0.104064	-0.14758	-0.111452	-0.335642	0.0691571	0.0605	0.21752	-0.0796746	0.117263
A2AWI7	Sh3glb2	Endophilin-B2 OS=Mus musculus OX=10090 GN=Sh3glb2 PE=1 SV=1	-0.667485	0.000168744	0.00105078	-0.503583	0.00132075	0.00673113	0.163902	0.178967	0.343314	-0.356807	0.0497724	0.109646	-0.508089	0.0100023	0.0526567	-0.151282	0.365426	0.639541	190.6	175.4	322.8	162	120.7	167.9	154.2	141.5	150.2	301.7	229.9	271.1	191.4	390.6	167.9	150.2	170.7	173.7	0.251915	0.56608	0.478712	-0.14758	-0.446095	-0.112073	-0.00644645	-0.160572	-0.0470225	0.656524	0.220737
A2AWJ3	Dolpp1	Dolichyldiphosphatase 1 OS=Mus musculus OX=10090 GN=Dolpp1 PE=4 SV=1	0.03431	0.786533	0.845985	-0.381782	0.0116519	0.0363258	-0.416092	0.00732047	0.0404964	-0.818343	0.0260618	0.068003	-0.302381	0.356161	0.547148	0.515962	0.13019	0.367457	167.4	113.2	218.4	203.2	145.3	183.5	108.2	108.2	138.3	90.1	142.4	104.7	53.4	95	67.7	79.8	124.8	49	0.221625	0.0912647	0.0720038	0.336286	-0.0215266	0.173064	-0.36059	-0.390715	-0.00914705	0	0.616671
A2AWP8	Arhgef10l	Rho guanine nucleotide exchange factor 10-like protein OS=Mus musculus OX=10090 GN=Arhgef10l PE=1 SV=1	0.322304	0.00245258	0.00925488	0.110464	0.195961	0.31117	-0.21184	0.0243183	0.0913791	0.235228	0.0289049	0.073422	0.0843863	0.38052	0.567452	-0.150842	0.132458	0.369076	243.8	189.6	387.1	338.2	325.4	387.4	273.1	284	251.2	290.1	333.6	302.6	318.9	564.4	372	258	295.1	312.3	-0.202832	-0.131507	-0.069119	0.104406	0.174797	0.284252	0.00828298	0.0346196	-0.114968	-0.106382	0.0515079
A2AWR3	Gpr155	G protein-coupled receptor 155 OS=Mus musculus OX=10090 GN=Gpr155 PE=1 SV=1	-0.0402334	0.9069	0.931797	0.233492	0.502357	0.622287	0.273725	0.43368	0.60749	-0.0185297	0.851598	0.901745	-0.283553	0.0151929	0.0689681	-0.265024	0.0210348	0.123797	779.3	245.3	1237.8	772.8	749.5	458	712.1	674	693.3	297.3	374.1	361.1	328	535.2	308.6	248	249.4	245.3	0.147459	-1.08611	0.281692	-0.0295643	0.052322	-0.800414	0.0647446	-0.0447116	0.0234864	-0.0538186	0.234007
A2AWS5	Hdac5	Histone deacetylase OS=Mus musculus OX=10090 GN=Hdac5 PE=1 SV=1	-0.119186	0.361395	0.48334	-0.301919	0.0363172	0.0854321	-0.182734	0.173575	0.33659	-0.505579	0.0195335	0.0550221	-0.344055	0.0874656	0.220227	0.161524	0.393992	0.662276	48.2	48.5	81.1	56.3	59	54.3	41	43.5	49.1	125.5	217.4	174	98.4	197.3	119.8	118.4	100.2	133.3	-0.0093294	0.433687	0.208045	0.0498323	0.243465	-0.0184521	-0.195355	-0.140088	0.0620865	0	0.748986
A2AWT7	Ubtf	Nucleolar transcription factor 1 OS=Mus musculus OX=10090 GN=Ubtf PE=1 SV=1	-0.0836416	0.427866	0.549003	-0.237771	0.0411675	0.0942433	-0.15413	0.159184	0.318896	0.0809862	0.313811	0.437873	-0.0573821	0.469517	0.644129	-0.138368	0.100445	0.318333	470.3	373.9	760.8	513.9	444.3	600.2	377.2	411.7	454.7	494.7	589.3	566.1	560.7	841.9	580	447.8	472	472.1	0.0660268	0.169163	0.226668	0.0289931	-0.0549075	0.236847	-0.204841	-0.108702	0.0620865	-0.180675	0.0280944
A2BDX3	Mocs3	Adenylyltransferase and sulfurtransferase MOCS3 OS=Mus musculus OX=10090 GN=Mocs3 PE=1 SV=1	-0.151643	0.184658	0.287531	-0.0394703	0.718137	0.800066	0.112173	0.316422	0.497008	-0.181069	0.0352085	0.0849022	-0.0373167	0.625666	0.767766	0.143752	0.0818094	0.283454	649.6	535.7	812.5	643.8	636.7	613.4	645.8	625.6	557.9	722.2	740.5	811.9	656.2	935.7	680.3	620.4	601.4	733.6	0.0462983	0.202237	-0.16418	-0.131581	-0.0215266	-0.217467	0.0852183	0.00924637	-0.128521	0	-0.00757747
A2BE28	Las1l	Ribosomal biogenesis protein LAS1L OS=Mus musculus OX=10090 GN=Las1l PE=1 SV=1	0.301168	0.0177307	0.0459146	-0.0765809	0.485842	0.606687	-0.377749	0.00528932	0.0331468	0.256095	0.0117159	0.037975	-0.0553286	0.519368	0.687545	-0.311423	0.00388374	0.0432378	331	264.5	578.2	466.2	426.8	580.1	312.2	350.7	341.2	358.4	379.4	370.1	413.6	633.1	458.9	297	334.6	307.5	-0.0660457	0.0444557	0.205397	0.263132	0.261796	0.562383	-0.103022	0.0346196	0.0224667	-0.0463445	-0.00787424
A2BE93	Set	Protein SET (Fragment) OS=Mus musculus OX=10090 GN=Set PE=1 SV=1	0.28485	0.0249245	0.0600024	0.124377	0.275162	0.399619	-0.160473	0.167426	0.329442	0.610742	0.000276436	0.00234808	0.276453	0.0318805	0.111589	-0.334289	0.0131318	0.0943884	1569.6	1298	1982.9	2043.3	2191.7	1988.3	1692	1605.4	1666.9	2557.5	2028.8	2759.7	3877.2	5374.1	3430.5	2568	2421.9	2787	-0.0909721	0.0689862	-0.287052	0.124592	0.351794	0.0691246	0.0647446	-0.0411771	0.0405245	-0.109777	-0.487564
A2BEE9	Dlg3	Disks large homolog 3 OS=Mus musculus OX=10090 GN=Dlg3 PE=1 SV=1	-0.095225	0.251397	0.364664	-0.0483261	0.550209	0.662945	0.0468988	0.561834	0.714794	-0.288911	0.0226316	0.0611624	-0.258118	0.0368997	0.123388	0.0307931	0.779182	0.898604	641.4	526.7	867	659.2	634	700.8	605.1	623.9	607.2	1331.3	1115.7	1493.1	1103.6	1534	1007.1	943.6	863.1	1084.6	0.034102	0.183924	-0.0643852	-0.0913462	-0.0215266	-0.0191613	-0.00256466	0.0114516	-0.000224557	0.270618	-0.027947
A2BGI8	Ppih	Peptidyl-prolyl cis-trans isomerase (Fragment) OS=Mus musculus OX=10090 GN=Ppih PE=1 SV=1	-0.121935	0.348755	0.470198	-0.203742	0.131866	0.229052	-0.0818077	0.524286	0.682432	0.213336	0.0819139	0.159841	0.0861292	0.452209	0.629182	-0.127207	0.275044	0.548336	739.3	807.1	1234.9	890.4	873.1	896.6	727.7	752.9	761.9	1325.8	1358.2	1692.7	1673.9	2331.9	1705.9	1300	1171	1631.6	-0.109227	0.451425	0.0976405	-0.0058734	0.0918728	-0.0119642	-0.084659	-0.0656696	-0.0210593	-0.299424	-0.30827
A2BI12	Psip1	PC4 and SFRS1-interacting protein OS=Mus musculus OX=10090 GN=Psip1 PE=1 SV=1	-0.301923	0.00656081	0.0205608	-0.191415	0.0547446	0.116977	0.110508	0.237051	0.413057	-0.209447	0.0560797	0.1208	-0.0527502	0.59736	0.749578	0.156697	0.136715	0.376122	1585.1	1431.8	2482.7	1530.9	1466.4	1633	1490.2	1417.2	1550.7	3207.4	2800.9	3745.2	2784.3	3930.2	2788.4	2682.9	2595.2	2950	0.0675543	0.354875	0.181596	-0.14758	-0.083628	-0.0705365	0.0258705	-0.0767171	0.0806261	0.195514	-0.0436788
A2CF65	Clec10a	C-type lectin domain family 10 member A (Fragment) OS=Mus musculus OX=10090 GN=Clec10a PE=1 SV=1	1.04181	1.18752e-06	1.73446e-05	0.795837	1.27445e-05	0.000188829	-0.245972	0.0321709	0.110034	0.381564	0.00517387	0.0208055	0.252119	0.0399377	0.130155	-0.129444	0.252418	0.521078	74.6	61.5	126.3	197.3	159.8	195.5	140.5	152.2	122.7	86.3	107.9	96	117.8	174.1	135.1	86.7	101.5	116.9	-0.895962	-0.740486	-0.66965	0.342241	0.164171	0.312917	0.0647446	0.150018	-0.133348	-0.322262	-0.0436788
A2CG35	Rab12	Ras-related protein Rab-12 OS=Mus musculus OX=10090 GN=Rab12 PE=1 SV=1	0.170594	0.0392206	0.086058	0.355136	0.000622188	0.00377941	0.184542	0.0282064	0.101014	-0.0802827	0.471676	0.591117	-0.0132329	0.904282	0.947255	0.0670498	0.546098	0.773921	1069.4	883.2	1629.4	1400.2	1267.4	1507.2	1402.7	1449.8	1370.5	1266.9	1517.1	1361	1246.5	1812.2	1373.8	1088.7	1074.6	1481.9	-0.371471	-0.213395	-0.297226	-0.14758	-0.165288	-0.0574433	0.0673182	0.0848406	0.0311559	-0.103364	0.11297
A2RSJ4	Uhrf1bp1l	UHRF1-binding protein 1-like OS=Mus musculus OX=10090 GN=Uhrf1bp1l PE=1 SV=2	-0.118369	0.210798	0.318435	-0.230261	0.0267704	0.0678082	-0.111892	0.234856	0.410326	-0.0710849	0.740252	0.818503	0.118278	0.583153	0.738031	0.189362	0.38543	0.656638	64.7	48.2	82.9	69.2	53.7	66.3	51.7	54.6	49.1	138.1	96.8	133.1	119	154.8	116.8	152.6	109.7	92.6	0.262225	0.271558	0.0865368	0.194292	-0.0455055	0.116427	-0.0139921	0.0346196	-0.0910914	0.214752	-0.341561
A2RSX7	Tyw5	tRNA wybutosine-synthesizing protein 5 OS=Mus musculus OX=10090 GN=Tyw5 PE=2 SV=2	-0.0238053	0.757069	0.823165	-0.0894633	0.26011	0.383888	-0.065658	0.401314	0.577924	-0.00817185	0.919891	0.948807	0.00741484	0.927287	0.960156	0.0155867	0.847986	0.927441	722.2	614.8	1090.4	820.5	785	872	710.3	722.3	678	1135.2	1170.2	1298.2	1203.2	1628.7	1212.9	1039.5	971.7	1181.2	0.0171607	0.218944	0.078253	0.0363256	0.0985679	0.108049	0.0405749	0.0346196	-0.0292264	-0.0573068	-0.0571769
A2RT62	Fbxl16	F-box/LRR-repeat protein 16 OS=Mus musculus OX=10090 GN=Fbxl16 PE=1 SV=1	-0.00725284	0.940033	0.954916	-0.202936	0.056851	0.120477	-0.195684	0.0646656	0.174236	-0.282775	0.0138158	0.0426462	-0.184159	0.0803574	0.207856	0.0986158	0.321316	0.59679	482.3	450.4	803.3	587	543.2	657.1	442.2	479.3	467.2	1272.3	1107.2	1264.1	968.6	1347.8	1062.1	875.6	877.8	1076.2	0.0173605	0.352701	0.220074	0.13585	0.150026	0.282501	-0.0604872	0.0256178	0.016196	0.241493	-0.00270915
A2TJV2	Palm3	Paralemmin-3 OS=Mus musculus OX=10090 GN=Palm3 PE=1 SV=1	-0.661061	0.0013663	0.0058275	-0.361688	0.0365342	0.0857116	0.299373	0.0735439	0.190505	-0.253602	0.1199	0.214596	-0.282143	0.0879198	0.221216	-0.0285411	0.851807	0.929549	275.2	176.8	416.4	196.6	198.7	159.9	210.5	169.3	231.9	196.8	219.1	305.5	179	330	184.5	184.9	156.3	172.7	0.487249	0.282952	0.551444	-0.162908	-0.0215266	-0.477103	0.147973	-0.19639	0.284997	0.089985	0.201165
A3KFX0	Nt5c1a	Cytosolic 5'-nucleotidase 1A OS=Mus musculus OX=10090 GN=Nt5c1a PE=1 SV=1	-0.390134	0.00454634	0.0153319	-0.285709	0.0234182	0.0614845	0.104426	0.350201	0.531477	-0.18293	0.0358141	0.085958	-0.136945	0.0992338	0.238095	0.0459848	0.554644	0.778452	498.7	368	947.1	487.2	415.6	464.9	428.3	451.5	429.4	347.5	387.1	423.2	348	486.7	322.1	289.3	301	335	0.160807	0.156405	0.552856	-0.0377914	-0.141057	-0.121487	-0.0113597	0.0346196	-0.0103173	0	0.112015
A3KG57	Srsf12	Serine/arginine-rich-splicing factor 12 (Fragment) OS=Mus musculus OX=10090 GN=Srsf12 PE=1 SV=1	0.11886	0.467096	0.584154	-0.210083	0.211438	0.329372	-0.328943	0.0634181	0.172267	0.189105	0.205391	0.321836	0.0672237	0.640181	0.77908	-0.121881	0.402833	0.669153	139	159.1	201.5	174.5	193.1	206.4	134.7	135.6	136.4	747.7	680.8	694.6	916	934.3	858.2	565.6	660.6	741.4	-0.177488	0.451425	-0.175088	-0.0142864	0.257888	0.211828	-0.175439	-0.195957	-0.160004	0.0122074	-0.1667
A3KGB4	Tbc1d8b	TBC1 domain family member 8B OS=Mus musculus OX=10090 GN=Tbc1d8b PE=1 SV=1	0.167832	0.0627029	0.12338	0.0842872	0.316798	0.443505	-0.0835451	0.320858	0.50211	0.145592	0.392448	0.518121	0.0363428	0.827861	0.903286	-0.109249	0.517528	0.75341	38.7	27.4	56.2	46.8	40.9	53.8	38.6	39.7	40.1	45.1	66	46.5	53.4	77.7	63.3	38.2	45.9	58	-0.0339082	-0.0980009	-0.0289665	0.0753267	0.00697199	0.260323	0.00974321	0.0201564	0.0620865	-0.243712	0.261948
A3KMP2	Ttc38	Tetratricopeptide repeat protein 38 OS=Mus musculus OX=10090 GN=Ttc38 PE=1 SV=2	-0.0642556	0.552499	0.65973	0.231508	0.0516893	0.11198	0.295763	0.0182497	0.0752244	0.180309	0.0357706	0.0859407	0.342196	0.00101809	0.0126841	0.161887	0.0544037	0.221624	1129.2	1048.1	1549.3	1233.7	1202.2	1318.5	1364.5	1324.4	1421	1964	2020.3	2156.5	2301.6	3138	2416.4	2130.2	2251.9	2475.6	-0.206236	0.120304	-0.283215	-0.243486	-0.154747	-0.163681	0.114219	0.041061	0.170095	-0.197348	-0.200252
A4QPD3	Rel	Proto-oncogene c-Rel OS=Mus musculus OX=10090 GN=Rel PE=1 SV=1	0.487552	0.000303787	0.00172027	0.4897	0.00029388	0.00216759	0.00214838	0.981283	0.990658	0.636783	1.69476e-05	0.000270034	0.364369	0.00127886	0.0146804	-0.272414	0.00774287	0.0694233	226.6	187.5	295.8	364.8	317.8	364.2	326.4	312.6	295.1	259.8	266.4	264.1	442	560.5	388.8	303	284.1	308.6	-0.446809	-0.286002	-0.59563	0.0752084	0.00227473	0.0567319	0.127068	0.0346196	-0.0210274	-0.221916	-0.229402
A6H5Y3	Mtr	Methionine synthase OS=Mus musculus OX=10090 GN=Mtr PE=1 SV=1	0.106541	0.346504	0.468217	0.00132965	0.990399	0.994095	-0.105211	0.352281	0.532946	0.532562	4.62918e-05	0.000594936	0.278766	0.00484292	0.0331125	-0.253796	0.0082755	0.0719301	1333	1204.6	1731.8	1616.9	1584.3	1651.4	1383.6	1294.5	1347.3	1620.8	1896.4	1820.5	2490.3	3588.4	2656.8	1777.3	1826.3	2096.9	-0.0363897	0.251553	-0.192089	0.077224	0.173892	0.0915814	0.0647446	-0.0614123	0.0237307	-0.226557	-0.0436788
A6H5Z3	Exoc6b	Exocyst complex component 6B OS=Mus musculus OX=10090 GN=Exoc6b PE=1 SV=1	-0.135393	0.068034	0.131919	0.114819	0.113263	0.203121	0.250213	0.00370536	0.0262814	0.126243	0.124691	0.220977	0.0283034	0.714503	0.828339	-0.0979393	0.22242	0.487546	787.5	551.8	1156.3	784.6	726.8	810.5	838.6	828.3	794.8	535.7	563.5	640.5	627	960.3	585.3	507.7	510.8	538.7	0.00404852	-0.075021	0.0249176	-0.166214	-0.15056	-0.135461	0.142136	0.0941811	0.0620865	-0.0729903	-0.0436788
A6H630	Armt1	Damage-control phosphatase ARMT1 OS=Mus musculus OX=10090 GN=Armt1 PE=1 SV=1	-0.00541245	0.95391	0.965057	-0.101003	0.295034	0.420742	-0.0955908	0.320239	0.501577	-0.104148	0.390987	0.516477	-0.114232	0.348629	0.538879	-0.0100841	0.932495	0.96904	1650.6	1427.2	2396.3	1864.6	1947.2	1874	1597.6	1518.6	1632.1	3814.4	3242.1	4433	3538.3	4920.2	3554.9	3045.7	2689.9	3594.8	0.0173605	0.241622	0.0218836	0.0282961	0.216884	0.0194491	0.0176603	-0.085629	0.0458254	0.101647	-0.176559
A6H644	Ppp1r12b	Protein phosphatase 1 regulatory subunit OS=Mus musculus OX=10090 GN=Ppp1r12b PE=1 SV=1	-0.299142	0.0710709	0.136409	-0.0741723	0.626622	0.726627	0.22497	0.15944	0.31911	-0.228368	0.0646128	0.133887	-0.189936	0.114677	0.260533	0.0384321	0.733389	0.875939	21.9	16.5	28.6	17.7	19.9	19.2	20.6	15.7	23.7	33.5	28.6	32.3	30.6	35.7	24.7	21.9	24.2	26.8	0.155523	0.181123	0.00731233	-0.316599	-0.0215266	-0.215343	0.114621	-0.307384	0.314205	0.228146	-0.0436788
A6H6A9	Rabgap1l	Rab GTPase-activating protein 1-like OS=Mus musculus OX=10090 GN=Rabgap1l PE=1 SV=1	-0.0326999	0.735294	0.807183	-0.151018	0.140001	0.239645	-0.118318	0.23741	0.413568	-0.00492796	0.981135	0.988979	0.180274	0.396201	0.581514	0.185202	0.383911	0.655604	194.1	164	256.9	219	202.5	210	178.7	181.6	159.3	245.6	467.7	330.6	289.3	507.5	358.9	312.5	285.6	421.7	0.0173605	0.208321	-0.111528	0.0265512	0.0395952	-0.0500921	-0.0545159	-0.0614163	-0.222967	-0.428776	0.456818
A6H8H5	Kcnb2	Potassium voltage-gated channel subfamily B member 2 OS=Mus musculus OX=10090 GN=Kcnb2 PE=1 SV=2	-0.27793	0.090744	0.165253	-0.300359	0.0707268	0.142661	-0.0224291	0.882678	0.930457	-0.0715698	0.893172	0.929789	-0.417054	0.440994	0.619689	-0.345484	0.521237	0.755608	34.5	34.1	56	39.3	26.6	43.1	32.5	30.9	30.4	33	47.4	145.4	40.4	67.4	100.9	31.1	32.5	64.4	0.0341851	0.451425	0.199721	0.057178	-0.379872	0.174235	-0.00458742	-0.107545	-0.103614	-0.522421	-0.0436788
A6X8Z5	Arhgap31	Rho GTPase-activating protein 31 OS=Mus musculus OX=10090 GN=Arhgap31 PE=1 SV=1	-0.0900642	0.261061	0.375723	-0.100767	0.212262	0.330332	-0.0107023	0.890138	0.933936	0.248776	0.00900325	0.0310746	0.264495	0.0064015	0.0396375	0.0157186	0.84147	0.924712	193.4	140.1	294.9	208.1	174.9	221.9	173.3	184.9	175	174.3	185.5	193.8	203.1	319.2	227.3	179.2	204.5	201.9	0.082203	0.0511371	0.157546	0.0229522	-0.101742	0.0994832	-0.028729	0.0346196	-0.0173038	-0.212068	-0.165901
A6X919	Dpy19l1	Probable C-mannosyltransferase DPY19L1 OS=Mus musculus OX=10090 GN=Dpy19l1 PE=1 SV=1	0.152781	0.428961	0.549958	-0.266441	0.181448	0.293117	-0.419223	0.0476938	0.142846	0.00678046	0.937128	0.959627	-0.089415	0.311541	0.501733	-0.0961955	0.278256	0.552514	1688.3	793.9	2593.7	2016.9	1790.8	1612	1182.4	1361.8	1073.6	886.1	987.1	1005.5	959.6	1475.4	883.2	830.5	762.8	785.3	0.08408	-0.570397	0.170225	0.175708	0.130226	-0.163681	-0.382389	-0.208717	-0.524309	0	0.112048
A6ZI44	Aldoa	Fructose-bisphosphate aldolase OS=Mus musculus OX=10090 GN=Aldoa PE=1 SV=1	-0.14172	0.133594	0.223517	0.00753646	0.93241	0.955002	0.149257	0.116329	0.259448	-0.0108878	0.89785	0.933306	-0.142494	0.116143	0.262867	-0.131606	0.143116	0.38436	37963.1	31364.7	51293.4	36906.5	38125.5	39404.5	38553.6	36565.9	38083.3	69236.8	77531.1	77744.2	71009.9	119345	67489.3	57653.4	55321.4	66280.8	0.0127998	0.171409	-0.0863197	-0.192863	-0.0199289	-0.114479	0.0824517	-0.02404	0.0620865	0	0.119557
A6ZI47	Aldoart2	Fructose-bisphosphate aldolase OS=Mus musculus OX=10090 GN=Aldoart2 PE=1 SV=1	-0.184363	0.302924	0.422353	0.115046	0.513107	0.631693	0.299409	0.108601	0.247121	0.0324178	0.88446	0.922993	-0.203245	0.372268	0.560843	-0.235663	0.304291	0.581707	219.3	137.3	263.6	216.2	211.8	144	197.8	194.4	226.9	218.1	203.6	374	258.1	379.9	254	229	147.3	219.8	0.0675637	-0.173946	-0.200287	-0.117916	-0.0215266	-0.720315	-0.0339156	-0.0890547	0.161441	-0.0703578	-0.213289
A7E1Z5	Slc4a4	Anion exchange protein OS=Mus musculus OX=10090 GN=Slc4a4 PE=1 SV=1	-0.298482	0.18041	0.283063	-0.132891	0.535403	0.650559	0.165591	0.442482	0.614668	-0.0852678	0.470895	0.590549	0.00831631	0.943156	0.968618	0.0935841	0.430025	0.689307	117.7	73.2	165.6	106.9	120.3	72.7	107.9	80	108.5	75.1	87.4	89.5	83.5	117.5	70.3	78.1	77.7	67.1	0.14278	-0.108354	0.102073	-0.161013	0.135415	-0.733349	0.0647446	-0.397003	0.0700867	-0.0565096	0.118632
A7UAK5	Pfkfb3	6-phosphofructo-2-kinase/fructose-2, 6-biphosphatase 3 splice variant 2 OS=Mus musculus OX=10090 GN=Pfkfb3 PE=1 SV=1	0.405386	0.000240948	0.00141228	0.229969	0.00990239	0.0320102	-0.175417	0.0356514	0.117627	0.474997	0.000216094	0.00192185	0.149268	0.103783	0.245324	-0.325729	0.00303559	0.0367854	403.5	294.6	592.3	597.7	589.6	565.8	459.6	463.8	461.1	453.3	437.8	509.2	652.5	863.4	675.2	444.4	435.3	485.4	-0.183574	-0.20332	-0.163109	0.218339	0.324707	0.123108	0.0516206	0.0346196	0.0536633	-0.0987079	-0.192581
A7VK13	Chn1	Alpha2-chimerin OS=Mus musculus OX=10090 GN=Chn1 PE=1 SV=1	-0.534373	0.000361875	0.00197003	-0.289715	0.0164554	0.0472995	0.244658	0.0352797	0.116937	-0.253211	0.0341444	0.0831884	-0.00870281	0.934273	0.963849	0.244508	0.0394017	0.18395	810.3	661.5	1100.6	661.8	590.5	605.7	666.9	585	716.4	719.2	949	811.6	653.6	1001.5	700.7	638	696	834.6	0.309421	0.450771	0.217889	-0.14758	-0.185985	-0.291473	0.0758198	-0.143339	0.176457	0	0.356336
A8DUK4	Hbb-bs	Beta-globin OS=Mus musculus OX=10090 GN=Hbb-bs PE=1 SV=1	0.0218367	0.853807	0.895556	-0.0141455	0.904938	0.934994	-0.0359822	0.761772	0.857433	0.161841	0.181086	0.292982	0.231547	0.0670261	0.184117	0.0697063	0.549208	0.775664	12805.5	12807.8	19042.8	15191.4	15757.1	16643.1	14019	13278.4	14098.4	31770.9	32664.8	35167	37817.8	55817.6	33934.7	30644.8	29717.9	44186.3	-0.121407	0.312917	-0.0822202	-0.0398562	0.138944	0.0757115	0.0565966	-0.0518305	0.0620865	-0.0950553	-0.0987032
A8Y5G7	Pold2	DNA polymerase delta subunit 2 (Fragment) OS=Mus musculus OX=10090 GN=Pold2 PE=1 SV=1	-0.0558738	0.544248	0.652154	-0.0914564	0.328607	0.455687	-0.0355826	0.69769	0.814424	0.135067	0.170042	0.279184	0.105227	0.275901	0.463771	-0.0298394	0.75034	0.88407	140.1	114.4	202	155.4	138.2	163.6	128.5	122.8	146.8	197.6	210.9	197.6	204.4	306.4	244.1	183.9	176.1	215.6	0.0173605	0.159056	0.011964	0.00194999	-0.041226	0.0600345	-0.059944	-0.155527	0.129482	-0.0488122	0.00148512
A8Y5H7	Sec14l1	SEC14-like protein 1 OS=Mus musculus OX=10090 GN=Sec14l1 PE=1 SV=1	0.32012	0.00156556	0.00648421	0.114572	0.152331	0.255978	-0.205548	0.0197275	0.0791965	0.0634805	0.485692	0.604047	-0.00785513	0.930364	0.961957	-0.0713356	0.434901	0.693256	144.4	103.7	208.3	184.7	193.5	207	153.1	154.3	145	194.4	182.8	166.2	181.6	282.6	184.1	143.6	156.8	175.8	-0.0783068	-0.121897	-0.0830096	0.111866	0.305069	0.260211	0.0534808	0.0346196	-0.0275987	0.098264	-0.0341769
B0F2B4	Nlgn4l	Neuroligin 4-like OS=Mus musculus OX=10090 GN=Nlgn4l PE=1 SV=1	-0.199852	0.236609	0.348487	-0.351453	0.0515769	0.111804	-0.151601	0.361854	0.541814	-0.264514	0.193096	0.307737	-0.322853	0.119539	0.26777	-0.0583393	0.7643	0.890621	263.9	160.5	379.1	249.1	277.6	186.8	191.9	189.8	183.7	226.1	205.4	192.4	207.7	265.6	131	158.2	162.1	121.3	0.476997	0.193644	0.466289	0.228791	0.511126	-0.202542	0.0647446	0.0187449	-0.000916593	0.232852	0.0506486
B0QZN5	Vamp2	Vesicle-associated membrane protein 2 OS=Mus musculus OX=10090 GN=Vamp2 PE=1 SV=1	-0.134114	0.181065	0.283905	-0.348514	0.0040085	0.0159408	-0.2144	0.0446979	0.136564	-0.522333	8.42204e-05	0.00095009	-0.388932	0.000787683	0.0108162	0.133401	0.132021	0.368571	4040.8	2523.9	5713.8	3844.4	3442.4	4061.1	2983.8	3136.8	2610.2	3825.6	4107.2	3624.2	2725.2	3786.3	2611.2	2328.9	2612.6	2839.9	0.248587	0.00366542	0.215101	0.0117642	-0.0215266	0.0747745	-0.141519	-0.0995016	-0.337168	0.429846	0.488636
B0QZX1	Il2rg	Cytokine receptor common subunit gamma (Fragment) OS=Mus musculus OX=10090 GN=Il2rg PE=4 SV=1	1.57949	9.17243e-08	2.0281e-06	0.891622	1.5566e-05	0.000222824	-0.687869	0.000131316	0.00273517	0.323937	0.00525748	0.0210945	-0.0462329	0.621119	0.764856	-0.37017	0.00231443	0.0306854	106.1	86.5	154.1	339.8	305.3	443.6	181.4	211.3	203.9	149.9	148.2	161	209.7	246.3	190.4	123.1	128.7	139.7	-0.925077	-0.785664	-0.919929	0.589245	0.560839	0.957716	-0.103943	0.0860506	0.0620865	0	-0.0601337
B0R0Y8	Sh3kbp1	SH3 domain-containing kinase-binding protein 1 (Fragment) OS=Mus musculus OX=10090 GN=Sh3kbp1 PE=1 SV=1	-0.756173	0.000306008	0.00173053	-0.218361	0.146979	0.248574	0.537813	0.00321302	0.0240257	-0.467319	0.0748852	0.149521	-0.242033	0.326686	0.517017	0.225287	0.359663	0.633155	154.5	118.3	168.6	106.9	86.1	84.7	117.7	110	130.8	63.1	127	75.3	60.4	86.6	61.2	69.1	69.7	51.6	0.409853	0.458761	0.00255583	-0.286432	-0.472556	-0.638362	0.0647446	-0.0629912	0.214335	-0.131046	0.834392
B0V2H4	Atp6v1g2	V-type proton ATPase subunit G OS=Mus musculus OX=10090 GN=Atp6v1g2 PE=1 SV=1	-0.579425	0.000203713	0.00122296	-0.740758	2.81655e-05	0.000356962	-0.161332	0.1409	0.295108	-0.426205	0.00362094	0.0160321	-0.241872	0.0568348	0.16475	0.184333	0.131594	0.368158	8671.6	7659.8	13738.1	7559.2	6474.3	6812.2	5102.1	5338	6213.7	3461.1	4228.3	4040.7	2844.6	4353.2	2759.4	3245.1	2816.8	2665.2	0.365538	0.620611	0.496055	0.00253322	-0.0949232	-0.163681	-0.352285	-0.317202	-0.0705817	0.0929677	0.338136
B0V2N1	Ptprs	Receptor-type tyrosine-protein phosphatase S OS=Mus musculus OX=10090 GN=Ptprs PE=1 SV=1	0.123952	0.205675	0.312467	-0.030489	0.745769	0.820563	-0.154441	0.122799	0.268544	-0.0076074	0.918718	0.948005	-0.0603263	0.426159	0.606559	-0.0527189	0.485067	0.730533	3448.1	2147.3	5185.1	3946.8	3705.5	4140.6	3082.2	3395.9	2979.1	2294.2	2500.5	2512.6	2371.7	3498.3	2397.2	1962.5	2154.7	2048.4	0.0173605	-0.231852	0.0726358	0.0473022	0.08234	0.100357	-0.0970965	0.012612	-0.148839	-0.0479304	0.0326163
B1APX2	5031439G07Rik	RIKEN cDNA 5031439G07 gene OS=Mus musculus OX=10090 GN=5031439G07Rik PE=1 SV=1	-0.395003	0.0175149	0.0455528	-0.229633	0.128648	0.22444	0.16537	0.260104	0.439479	-0.116127	0.526319	0.640221	0.0360003	0.842769	0.912036	0.152128	0.410014	0.675385	600.1	363.4	727.3	502.8	468.6	360.9	444.3	452.5	423.5	244	308.3	285.3	266.5	399.8	221.8	318.2	241.8	204.8	0.424646	0.135066	0.168698	0.0044873	0.0289125	-0.49	0.0383609	0.0346196	-0.0334693	-0.127254	0.166521
B1AQ57	Atp7b	Copper-transporting ATPase 2 OS=Mus musculus OX=10090 GN=Atp7b PE=1 SV=1	0.302803	0.249561	0.362879	0.869804	0.00579769	0.0211055	0.567001	0.0454691	0.137982	0.155611	0.242058	0.36291	0.0785111	0.544177	0.706729	-0.0770997	0.551301	0.776217	74.4	60.9	154	116	75	183.5	139	159.7	166	76.5	73.2	87.8	90.9	128.9	81.3	61.6	88.3	72.5	-0.88435	-0.739145	-0.368089	-0.40854	-0.911649	0.237014	0.0647446	0.234899	0.318185	-0.0877956	-0.19509
B1AQF4	Dusp3	Dual specificity protein phosphatase OS=Mus musculus OX=10090 GN=Dusp3 PE=1 SV=1	-0.209452	0.0446251	0.0951844	-0.0414049	0.658758	0.752837	0.168047	0.0950809	0.227296	0.220366	0.0135486	0.0420564	0.130962	0.104962	0.247381	-0.0894038	0.251091	0.519383	1849.3	1542.6	2437.6	1840.5	1556.6	1914	1811.3	1807.1	1686.8	1528.1	1611.9	1522.8	1785.8	2588	1799.1	1364.3	1567.9	1568.5	0.0473142	0.219764	-0.0874985	-0.124507	-0.240154	-0.0841159	0.0647446	0.0312705	-0.0406501	-0.0376466	-0.00430207
B1AQN2	Ptprt	Receptor-type tyrosine-protein phosphatase T OS=Mus musculus OX=10090 GN=Ptprt PE=1 SV=1	-0.198893	0.0423779	0.0914496	-0.16337	0.0849293	0.164016	0.0355227	0.685735	0.806364	-0.1464	0.0806459	0.158037	-0.220053	0.0154576	0.0697532	-0.073653	0.350533	0.625045	1067.7	674.9	1578	1022.1	926.2	968.2	901.2	859	905	684.3	757.3	752.3	678.4	947.2	627.3	554.3	553.1	548.2	0.222471	-0.00522459	0.252767	-0.00543886	-0.0215266	-0.0996999	0.0252682	-0.074046	0.0286805	0.0124928	0.11505
B1AQW2	Mapt	Microtubule-associated protein OS=Mus musculus OX=10090 GN=Mapt PE=1 SV=1	-0.681113	0.00662417	0.0207232	-0.196126	0.346346	0.473705	0.484987	0.0350492	0.11658	-0.523354	0.277244	0.40078	-0.0440724	0.924756	0.958087	0.479282	0.317335	0.592021	40	34.9	42	33.4	25.2	20.6	33.5	32.6	30.9	30.9	35.2	47	44.3	25.7	21.2	63.3	25.1	20	0.277512	0.514804	-0.185393	-0.14758	-0.427951	-0.860885	0.0690576	-0.000356516	-0.0501548	0	0.14429
B1ARB3	Pecam1	Platelet endothelial cell adhesion molecule OS=Mus musculus OX=10090 GN=Pecam1 PE=1 SV=1	0.450114	5.92268e-05	0.000451808	0.399333	0.000154077	0.00133077	-0.0507808	0.465926	0.635015	0.0806891	0.370679	0.495204	-0.00697092	0.937021	0.964522	-0.08766	0.332588	0.607672	651.6	477.7	934.1	1025.3	930.5	947.2	818.4	839.3	840.4	448.3	494.2	463.7	520.7	720.2	454.2	403.6	427.6	399.7	-0.349729	-0.363546	-0.363434	0.139318	0.125403	0.00891166	0.0264746	0.03273	0.0620865	-0.0188632	0.0780885
B1ARJ9	Cd79b	B-cell antigen receptor complex-associated protein beta chain OS=Mus musculus OX=10090 GN=Cd79b PE=1 SV=1	0.996027	0.00123947	0.0053883	0.407497	0.0967916	0.180708	-0.58853	0.0246762	0.0925487	-0.0875722	0.741668	0.819565	0.0271295	0.918446	0.955407	0.114702	0.666558	0.839945	50.9	34.3	53.2	106.2	119.3	70.9	51.9	51.7	69.9	37.1	57.2	46.1	43.1	63.3	41.9	59.4	41.8	28.4	-0.0464001	-0.181792	-0.515934	0.849706	1.14357	0.250678	0.0290529	-0.00664234	0.455953	-0.216269	0.364648
B1ARU1	Macf1	Microtubule-actin cross-linking factor 1 OS=Mus musculus OX=10090 GN=Macf1 PE=1 SV=1	-0.113527	0.665337	0.752746	0.454258	0.10546	0.192784	0.567786	0.0504894	0.147847	0.128935	0.42029	0.544861	0.209538	0.202215	0.377714	0.0806031	0.610647	0.810487	57.5	66.6	165.5	79.3	63.9	120.4	107.7	129.8	100.9	63.4	68.9	81.7	79.2	97.4	84.8	59.5	65.4	96.6	-0.793932	-0.147907	0.197971	-0.495113	-0.680565	0.091228	0.158837	0.397984	0.0620865	-0.321018	-0.244675
B1ARW4	Ndufs5	NADH dehydrogenase [ubiquinone] iron-sulfur protein 5 (Fragment) OS=Mus musculus OX=10090 GN=Ndufs5 PE=1 SV=1	-0.305973	0.107854	0.188437	-0.423401	0.0348546	0.0827777	-0.117428	0.512603	0.672629	-0.195211	0.245962	0.366926	-0.32307	0.0690401	0.188178	-0.127859	0.438054	0.696428	1907.6	1158.8	3741.6	1865.8	1379.6	2073	1441.1	1526	1349.4	1642.8	1264.8	1386.8	1294.5	1732.1	1200.5	888.1	1254.9	899.7	0.339364	0.054302	0.777966	0.14246	-0.167032	0.278284	-0.0178399	0.0346196	-0.11535	0.377248	-0.0436788
B1AS06	Dlgap3	Disks large-associated protein 3 OS=Mus musculus OX=10090 GN=Dlgap3 PE=1 SV=1	-0.0621743	0.82203	0.873315	-0.313333	0.271934	0.39629	-0.251159	0.373137	0.551851	-0.662289	0.000106897	0.00113319	-0.340375	0.00962782	0.051554	0.321914	0.0128979	0.0934769	15.2	16.2	25.8	14.3	23.1	20.6	14.4	10	19.9	50	51.4	53	34	39.8	35.6	34.7	36.1	36.5	-0.074562	0.451425	0.155443	-0.327558	0.490372	0.182969	-0.10518	-0.661374	0.358861	0.454032	0.450193
B1AS29	Grik3	Glutamate receptor ionotropic, kainate 3 OS=Mus musculus OX=10090 GN=Grik3 PE=1 SV=1	0.041242	0.737948	0.809231	-0.126237	0.317415	0.444196	-0.167479	0.193119	0.361287	-0.0743369	0.273082	0.396358	-0.151198	0.0404105	0.131177	-0.0768615	0.258133	0.527273	467.2	316.2	839.1	539.9	476.3	640.2	445.6	448.1	413.2	389.6	380	390.6	352.8	541.6	363.5	297.8	294.6	327.9	0.0173605	-0.111777	0.328868	0.0610724	0.00630365	0.290801	-0.00354644	-0.0255999	-0.115114	0.100038	0.0203653
B1AS67	Plekhg5	Pleckstrin homology domain-containing family G member 5 OS=Mus musculus OX=10090 GN=Plekhg5 PE=1 SV=1	-0.127983	0.167797	0.267774	0.0218166	0.804733	0.860855	0.1498	0.11251	0.253448	-0.140056	0.26483	0.388858	-0.0856222	0.486501	0.659498	0.0544338	0.655727	0.833648	210.6	184.3	315.7	216	220.8	240	225.1	216.2	228	305.5	373	301.7	250.3	473.2	304.1	237	275.5	300.2	-0.0508743	0.190741	-0.000120295	-0.179288	-0.0215266	-0.043387	0.0925705	0.00424597	0.10838	0.0180577	0.262382
B1ASP2	Jak1	Tyrosine-protein kinase OS=Mus musculus OX=10090 GN=Jak1 PE=1 SV=1	0.514897	1.85452e-05	0.000171293	0.585033	6.17467e-06	0.000103189	0.0701365	0.317608	0.498434	0.157485	0.0691892	0.141048	0.126978	0.131543	0.28551	-0.0305072	0.700976	0.860688	5262.2	4047.7	7349.3	8316.7	7804.4	8576.6	7753.7	7979.4	7390.7	3704.1	4134.6	4243.4	4554	6320.3	4391.7	3848.6	3927	3814.6	-0.541858	-0.486357	-0.593212	-0.0464533	-0.0121238	-0.0181603	0.0647446	0.076015	-0.00708741	-0.158625	-0.0436788
B1ASZ3	Gk	Glycerol kinase OS=Mus musculus OX=10090 GN=Gk PE=1 SV=1	-0.219229	0.158291	0.25504	-0.322148	0.0492404	0.107813	-0.102919	0.489974	0.654309	-0.100266	0.166715	0.275189	-0.228404	0.00697785	0.0417857	-0.128138	0.0859951	0.290668	4857.5	2767.4	8547.5	4926.3	4106.1	4389.1	3780	3855.2	3491.9	3366.2	3715.5	3759.8	3229.1	5168.4	3206.6	2571.7	2646.7	2927.1	0.259806	-0.117812	0.541799	0.115156	-0.0215266	-0.0675249	-0.0546379	-0.0563434	-0.17167	0.0599888	0.158745
B1ATB3	Tmc6	Transmembrane channel-like protein OS=Mus musculus OX=10090 GN=Tmc6 PE=1 SV=1	0.348029	0.0037597	0.0130961	0.0575176	0.546168	0.659784	-0.290512	0.0105297	0.0515738	0.23077	0.120518	0.215595	-0.00939856	0.946159	0.970329	-0.240168	0.107844	0.329353	351.8	287.7	570.8	490.7	559.1	529.3	378.3	395.4	376.7	275.8	237.3	354.1	371.9	459.8	307	254.6	245.8	247.4	-0.151197	-0.00732223	0.0137381	0.163949	0.478267	0.257092	0.000962504	0.0346196	-0.00781035	0	-0.260589
B1ATD4	Mtmr3	Myotubularin-related protein 3 (Fragment) OS=Mus musculus OX=10090 GN=Mtmr3 PE=1 SV=1	0.48089	0.00126845	0.00548771	0.0604656	0.586263	0.692731	-0.420424	0.00305093	0.0231266	0.0546369	0.558328	0.66769	-0.0408307	0.660527	0.79387	-0.0954676	0.315161	0.590547	1311.9	877.9	2192.9	2216.2	1981.2	1905.9	1353.5	1276.4	1434.6	1047.3	1315	1127.4	1237.8	1695.1	1162.2	940	1014.2	1019.2	-0.11163	-0.257095	0.0962571	0.47986	0.444199	0.246143	-0.019209	-0.133948	0.0620865	-0.106325	0.178385
B1ATI9	Gas7	Growth arrest-specific protein 7 OS=Mus musculus OX=10090 GN=Gas7 PE=1 SV=1	0.0402365	0.679693	0.764668	0.583342	0.000118576	0.0010827	0.543106	0.000207157	0.00369387	-0.0437677	0.683562	0.774165	0.0584135	0.587724	0.740914	0.102181	0.350489	0.625045	856.1	671.8	1235.4	1013.8	982.8	945.1	1305.7	1141.1	1388.1	580.8	726.2	637.8	597.6	897.3	642.1	564.9	649.5	564	-0.226561	-0.142244	-0.230729	-0.14758	-0.0663299	-0.264915	0.429795	0.205272	0.515425	-0.135063	0.143584
B1ATV0	Clcn5	Chloride channel protein OS=Mus musculus OX=10090 GN=Clcn5 PE=1 SV=1	0.367907	0.00289053	0.0105537	-0.0356861	0.710026	0.793506	-0.403593	0.00158633	0.0153218	-0.0374205	0.676645	0.768718	-0.119113	0.201949	0.377426	-0.0816925	0.370704	0.644149	809.7	493	1196.2	1132.6	1016.5	1086.5	736.6	763.5	682.2	542.6	631.7	581.3	559.3	844.8	546.9	441.3	514.8	466.4	0.0173605	-0.264374	0.0470649	0.336599	0.306624	0.260548	-0.0717615	-0.0501397	-0.185106	-0.011388	0.164284
B1AU25	Aifm1	Apoptosis-inducing factor 1, mitochondrial OS=Mus musculus OX=10090 GN=Aifm1 PE=1 SV=1	-0.139748	0.206894	0.314056	-0.384615	0.00415553	0.0163711	-0.244867	0.0399725	0.127211	-0.165135	0.0367332	0.0876087	-0.182524	0.0238484	0.0927774	-0.0173894	0.804225	0.908528	4479.5	2651.9	6813.3	4498	3964.5	4137.3	3073	3146.4	3255.6	3979.6	4162.9	4478.7	3600	5359.9	3823.9	3100.4	3300.1	3380	0.193559	-0.128687	0.26528	0.0345652	-0.0215266	-0.102131	-0.302747	-0.298817	-0.222129	0.0575786	0.0788653
B1AU74	Mospd2	Motile sperm domain-containing protein 2 OS=Mus musculus OX=10090 GN=Mospd2 PE=1 SV=1	0.235042	0.0249417	0.0600239	0.130108	0.174294	0.284525	-0.104935	0.265252	0.444715	0.28748	0.0055937	0.0220254	0.367756	0.00117304	0.013976	0.0802764	0.347006	0.621714	295.6	225.1	399.7	375.7	379.9	370.3	342.1	297.5	296.4	324.5	342.5	355.8	370.7	676	402.2	374.7	372.2	415	-0.193411	-0.152427	-0.291435	-0.0124165	0.129675	-0.0494048	0.0647446	-0.166909	-0.144786	-0.19786	-0.163653
B1AU76	Nasp	Nuclear autoantigenic sperm protein OS=Mus musculus OX=10090 GN=Nasp PE=1 SV=1	0.775651	1.67109e-06	2.2838e-05	0.222936	0.0155347	0.0452869	-0.552715	3.16521e-05	0.00102372	0.507236	0.000139089	0.00140181	0.19397	0.0440862	0.138063	-0.313266	0.00407777	0.044943	220.8	175.1	316.9	460.8	389.5	417.5	248.1	274.5	247.5	329.5	385.8	419.1	544.6	765.8	514.2	352.7	362.6	424.8	-0.296706	-0.197202	-0.308713	0.599755	0.483291	0.441289	-0.0811398	0.0346196	-0.0872911	-0.347016	-0.16312
B1AUD7	P2rx5	P2X purinoceptor (Fragment) OS=Mus musculus OX=10090 GN=P2rx5 PE=3 SV=1	-0.204769	0.234231	0.345837	-0.180362	0.290801	0.415859	0.0244061	0.882942	0.930471	-0.0414247	0.710364	0.794544	-0.121984	0.287104	0.475923	-0.080559	0.474623	0.722593	51.5	30.6	92.3	47.9	46.5	52	51.3	46.2	36.5	32	28.9	25.6	29	37.5	28	20.9	23.3	25.7	0.121907	-0.195069	0.430371	-0.14758	-0.0643216	-0.0451953	0.163678	-0.0175132	-0.330043	0.192645	0.00196388
B1AUH1	Ptpru	Receptor-type tyrosine-protein phosphatase U OS=Mus musculus OX=10090 GN=Ptpru PE=1 SV=1	0.0437045	0.596612	0.696283	-0.119375	0.166765	0.275249	-0.163079	0.069243	0.182803	-0.161043	0.0881819	0.169341	-0.158052	0.0933953	0.229057	0.00299052	0.972645	0.986456	158	115.9	233.5	179.3	166.5	191.2	132.1	160.1	136.5	167.9	174.7	178.1	142.1	216	170.7	136.4	128.3	146.4	-0.00168828	-0.0146673	0.0285149	0.0158226	0.0350222	0.092428	-0.212598	0.0346196	-0.167986	0	0.0135986
B1AUH5	Cask	Peripheral plasma membrane protein CASK (Fragment) OS=Mus musculus OX=10090 GN=Cask PE=1 SV=1	-0.018382	0.789203	0.847208	0.192686	0.016805	0.0480352	0.211068	0.0105769	0.0517043	-0.209954	0.150073	0.25333	-0.142506	0.314517	0.50525	0.0674473	0.626877	0.816567	205.9	150.9	290.8	227.7	197.6	235.6	229.9	222	228.7	203.4	294.1	256	207.5	302.4	221.1	221	187.4	187.3	-0.12783	-0.142116	-0.163041	-0.14758	-0.226078	-0.114476	0.0786168	-0.00195499	0.0684086	-0.119727	0.368582
B1AUN2	Eif2b3	Eukaryotic translation initiation factor 2B, subunit 3 OS=Mus musculus OX=10090 GN=Eif2b3 PE=1 SV=1	-0.11756	0.186944	0.290398	0.0158062	0.852547	0.895935	0.133366	0.139206	0.2925	0.0422976	0.646638	0.743359	-0.0715094	0.442975	0.620631	-0.113807	0.232683	0.498648	698.6	536.1	916.2	734.4	676.5	659.3	694.6	680.4	649.3	621	690.3	771.2	741.9	961	709.8	541.5	543.6	659.4	0.055444	0.107544	-0.086655	-0.0373966	-0.0298198	-0.209129	0.0945439	0.0346196	-0.00541144	-0.15263	-0.0436788
B1AUY3	Arhgap4	Rho GTPase-activating protein 4 OS=Mus musculus OX=10090 GN=Arhgap4 PE=1 SV=1	0.906903	0.00055511	0.00281511	0.843499	0.000929858	0.00518383	-0.0634045	0.732346	0.838935	0.522422	0.000576445	0.00405703	0.541111	0.000446015	0.00766641	0.0186893	0.861516	0.934186	9.1	10.1	12.4	23.7	18.4	21	20.7	18.6	14.8	9.4	9.4	9.9	13.4	22.6	12	10.8	13.6	12.5	-0.998407	-0.413925	-1.0853	0.217602	-0.0215266	0.0270023	0.23467	0.0502165	-0.252022	-0.352302	-0.395981
B1AV35	Drp2	Dystrophin-related protein 2 OS=Mus musculus OX=10090 GN=Drp2 PE=1 SV=1	-0.580507	0.000117904	0.000786686	-0.128978	0.200939	0.317003	0.451529	0.000778892	0.00931308	-0.250752	0.0701494	0.14256	-0.154093	0.240626	0.424016	0.0966588	0.451758	0.706174	1140.8	740.3	1858.4	851.4	806.8	832.9	1015.6	987	1036.2	514.2	738.4	636.8	546.8	714.3	515.2	477.4	524.8	477.2	0.226284	0.0364854	0.397005	-0.360793	-0.312366	-0.408588	0.105955	0.0346196	0.132267	-0.0294381	0.448956
B1AV66	Yipf6	Protein YIPF (Fragment) OS=Mus musculus OX=10090 GN=Yipf6 PE=1 SV=1	0.261896	0.359245	0.480912	0.322739	0.263869	0.387525	0.0608433	0.827739	0.897062	-0.901924	0.0399681	0.0930388	-0.66385	0.112615	0.257723	0.238074	0.546107	0.773921	28.6	34.8	40.5	64.6	44	29.8	40.6	39	43.1	38.8	92.8	32.6	28.5	37.5	23.6	35.3	31.3	18.2	-0.484546	0.232591	-0.515934	0.526033	0.098055	-0.606291	0.0683024	-0.0198282	0.151852	0.251185	1.46557
B1AV77	Aldh3a2	Aldehyde dehydrogenase OS=Mus musculus OX=10090 GN=Aldh3a2 PE=1 SV=1	0.154195	0.380403	0.502588	-0.026129	0.879454	0.915774	-0.180324	0.308514	0.487677	-0.00272724	0.975856	0.98601	-0.154291	0.110304	0.254215	-0.151564	0.115939	0.344273	8355.7	4408.9	14914.8	10493.6	9335.3	9421.4	7733	8278.5	7034.6	4072.3	3948.5	4376.5	4312.6	5925	3839	3174	3485.4	3144.2	0.0173605	-0.470917	0.319978	0.181098	0.138409	0.0094995	-0.0469879	0.0212283	-0.186206	0.0445392	-0.0436788
B1AVD2	Xpnpep2	Xaa-Pro aminopeptidase 2 OS=Mus musculus OX=10090 GN=Xpnpep2 PE=1 SV=1	-0.519499	0.0064444	0.0202934	0.177092	0.267106	0.391	0.69659	0.00100532	0.0112703	-0.290498	0.360428	0.485208	0.109341	0.725648	0.836596	0.399838	0.216725	0.480972	68	52.1	114.6	59.5	62.2	45.4	78.6	71.7	90.1	35.7	65	41.9	38.4	57.4	33.8	63.7	45.8	28.5	0.0173605	0.067174	0.237066	-0.340225	-0.150147	-0.746524	0.273739	0.111058	0.468079	-0.231026	0.589811
B1AVF2	Tsc22d3	TSC22 domain family protein 3 OS=Mus musculus OX=10090 GN=Tsc22d3 PE=1 SV=1	-0.777645	1.33545e-05	0.00013052	-0.390716	0.00250328	0.0111522	0.386929	0.00266329	0.0213123	-0.413087	0.0034808	0.015536	-0.245054	0.0470581	0.144946	0.168033	0.151077	0.39653	412.7	278.6	575.3	283.8	243.9	231.2	284.2	281.6	317.4	298.9	265.1	348.5	233.7	310.2	226.2	237.4	215.9	220.5	0.557579	0.424746	0.503505	-0.14758	-0.240111	-0.459414	0.0667766	0.0233924	0.223514	0.332343	0.115538
B1AVH5	Coro2a	Coronin OS=Mus musculus OX=10090 GN=Coro2a PE=1 SV=1	-0.00734445	0.923738	0.9437	-0.133776	0.104672	0.191832	-0.126431	0.122537	0.268207	-0.152455	0.177712	0.288726	-0.286588	0.0216374	0.0869666	-0.134133	0.230782	0.496163	767.8	610.7	1037.4	823.6	809.2	876.2	665.6	704.3	679.9	907.7	859.1	1107.2	855	1202.8	857.2	737.6	612.1	717.9	0.0173605	0.121159	-0.0817646	-0.0463663	0.0542391	0.0268484	-0.141331	-0.0899209	-0.113321	0.0825837	-0.0404846
B1AVH7	Tbc1d2	TBC1 domain family member 2A OS=Mus musculus OX=10090 GN=Tbc1d2 PE=2 SV=1	0.381488	0.0042289	0.0144847	-0.0921346	0.391775	0.519501	-0.473623	0.00104146	0.0114784	0.521044	0.000214859	0.00191561	0.278552	0.0125109	0.0610628	-0.242492	0.0244317	0.135572	31.4	27	41.6	42.8	43.2	51.4	28.6	28.7	30.7	30.8	37	41.4	51.5	72.7	52.2	37.3	37.6	40.9	0.0173605	0.23362	-0.110115	0.299267	0.43874	0.547323	-0.0700048	-0.0950942	0.0295606	-0.40917	-0.188254
B1AVN9	Phactr2	Phosphatase and actin regulator OS=Mus musculus OX=10090 GN=Phactr2 PE=1 SV=2	-0.0952957	0.480346	0.596469	0.0276031	0.836052	0.883298	0.122899	0.366843	0.546702	-0.422724	0.16839	0.277216	0.123267	0.673805	0.802302	0.545991	0.0843235	0.287999	48.2	42.6	68.7	58.5	44.4	54.3	43.5	49.7	59.8	72.4	97	81.3	61.3	86.6	62.6	133.4	66.1	57	-0.0268522	0.229033	-0.0488701	0.0876112	-0.184213	-0.0359749	-0.127486	0.0346196	0.328986	0	0.378316
B1AVZ0	Uprt	Uracil phosphoribosyltransferase homolog OS=Mus musculus OX=10090 GN=Uprt PE=1 SV=1	-0.361259	0.000437674	0.0023075	-0.0665764	0.36101	0.488838	0.294683	0.00181703	0.0166633	-0.0938534	0.22488	0.3438	-0.0384394	0.607475	0.755245	0.055414	0.462327	0.713548	269.4	201.7	384	244.3	218.5	224.8	238.6	257.7	255.7	256	263.5	287.6	252.2	349.7	253.7	226.3	231.5	232.9	0.158456	0.174983	0.136518	-0.14758	-0.182547	-0.283693	0.0306848	0.111658	0.127885	0.0130203	0.0110007
B1AWN6	Scn2a	Sodium channel protein type 2 subunit alpha OS=Mus musculus OX=10090 GN=Scn2a PE=1 SV=1	-0.164775	0.26853	0.383782	-0.425711	0.0130221	0.0396008	-0.260937	0.0935949	0.224941	-0.170931	0.0550729	0.11906	-0.335082	0.00173581	0.0174211	-0.164151	0.0636253	0.244842	1294.9	734.7	2126.6	1302.9	1224.1	1097.7	938.8	915.2	840.8	631.9	645.4	701.9	622.1	852.7	530.2	422	468.4	491.5	0.255717	-0.127831	0.43813	0.099663	0.135711	-0.163681	-0.160849	-0.227705	-0.322563	0.0225498	0.00936829
B1AWZ5	Nipsnap3b	Protein NipSnap homolog 3B OS=Mus musculus OX=10090 GN=Nipsnap3b PE=1 SV=1	0.0313623	0.836086	0.88363	-0.131182	0.395485	0.522166	-0.162544	0.297199	0.477459	-0.0349185	0.832682	0.888573	-0.134524	0.423182	0.604326	-0.0996052	0.550113	0.776013	192.4	164.1	298.9	245.9	237.1	210.6	170.9	156.8	232	396	422.1	539.2	336.3	757.4	461.3	372	308.4	404.6	-0.113036	0.0914952	-0.0107769	0.0759867	0.149464	-0.163681	-0.236608	-0.39096	0.201706	-0.0309959	0.0174097
B1AX58	Pls3	Plastin-3 OS=Mus musculus OX=10090 GN=Pls3 PE=1 SV=1	-0.267449	0.0128169	0.0353018	-0.316886	0.00503712	0.0190009	-0.0494365	0.586729	0.734499	-0.412603	0.00043269	0.00329376	-0.312703	0.00289027	0.0239832	0.0999	0.23674	0.502046	8580.2	7317	11680.6	7738.5	7718.1	8581.9	6912.3	6793.9	6991.7	20191.2	18954.8	21712.7	14953.4	21664.5	15247.5	14095.5	12971.4	16159.9	0.170126	0.374432	0.0818624	-0.143771	-0.0215266	-0.0106299	-0.0943353	-0.149386	-0.080516	0.321308	0.186466
B1AXC8	Chchd7	Coiled-coil-helix-coiled-coil-helix domain-containing protein 7 (Fragment) OS=Mus musculus OX=10090 GN=Chchd7 PE=1 SV=1	-0.233028	0.109797	0.191134	-0.177433	0.210736	0.328421	0.0555942	0.68374	0.805468	-0.277587	0.112627	0.204896	-0.248323	0.150665	0.312101	0.0292639	0.857921	0.93217	97.9	85.8	171.8	100.3	85.6	126.2	99.9	84	102.9	171.3	159	171.6	157.9	176.9	131.7	152.5	114.4	108.9	-0.0118153	0.231918	0.266239	-0.141815	-0.244401	0.173474	0.0647446	-0.215476	0.104773	0.117514	-0.0336632
B1AXJ5	Lrp8	Low-density lipoprotein receptor-related protein 8 OS=Mus musculus OX=10090 GN=Lrp8 PE=1 SV=1	0.250956	0.10004	0.17759	0.28417	0.0673976	0.137425	0.033214	0.814917	0.891187	0.0486244	0.75459	0.82976	0.0139351	0.928446	0.960664	-0.0346893	0.823306	0.918076	37.3	31.2	68.4	59.8	45.8	59.7	46.1	61.6	43.8	37.7	33.3	38.1	37.6	46.1	42.8	25.4	37.2	35.5	-0.288231	-0.111795	0.0532952	0.227799	-0.0309458	0.209283	0.0647446	0.452783	-0.0117494	0.00383186	-0.218889
B1AXN9	Rps6ka3	Non-specific serine/threonine protein kinase OS=Mus musculus OX=10090 GN=Rps6ka3 PE=1 SV=1	0.242338	0.00686587	0.02134	0.246178	0.00627903	0.0224483	0.00383994	0.957941	0.976104	0.0143364	0.844993	0.896783	0.107308	0.164571	0.330239	0.0929719	0.222822	0.487908	3271	2583.5	4934.7	4388.3	3988.5	4807.1	3843.6	4128.2	3794.7	3263.6	3849.6	3573.9	3478.7	5280	3530.7	3207.8	3280.6	3633.4	-0.268754	-0.175094	-0.208818	-0.00976367	-0.0215266	0.105639	0.0113565	0.0842862	-0.00977395	-0.11349	0.0810755
B1AXP6	Tomm5	Mitochondrial import receptor subunit TOM5 homolog OS=Mus musculus OX=10090 GN=Tomm5 PE=3 SV=1	-0.21708	0.23414	0.345773	-0.395467	0.0441234	0.099364	-0.178387	0.32245	0.503832	-0.319973	0.327742	0.45248	0.00206525	0.994828	0.996872	0.322038	0.324785	0.600439	1168	659.1	2256.5	1204.8	946.6	1182.2	897.3	918.9	801.1	522.6	695.2	617.9	519.2	684.1	455.5	408.3	982.7	382.8	0.320574	-0.0708321	0.737326	0.200387	-0.0215266	0.156966	-0.0124199	-0.00822743	-0.178686	0	0.368042
B1AXV0	Frrs1l	DOMON domain-containing protein FRRS1L OS=Mus musculus OX=10090 GN=Frrs1l PE=1 SV=1	-0.392183	0.267819	0.383071	-0.152509	0.657667	0.751709	0.239674	0.489472	0.653974	-0.343518	0.0493838	0.109057	-0.386515	0.0307241	0.109214	-0.0429967	0.784718	0.900749	914.7	358.2	1878.5	823.2	835.3	482.7	759	674.9	757.2	257	369	335.9	277.9	389.8	201.8	232.2	202.6	206.5	0.286559	-0.631909	0.791475	-0.0304365	0.116668	-0.816654	0.0647446	-0.134807	0.058661	0	0.478174
B1AXZ5	Elavl2	ELAV-like protein OS=Mus musculus OX=10090 GN=Elavl2 PE=1 SV=1	-0.281717	0.022091	0.0546082	-0.531659	0.000482955	0.00313223	-0.249943	0.0371553	0.120536	-0.545498	3.11972e-05	0.000437291	-0.389215	0.000447012	0.00766641	0.156283	0.0647508	0.247631	477.3	458.5	747.4	461.7	453.8	529.7	350.4	387.7	344.9	2175.1	2077.3	2210.8	1476.4	2059.2	1481.5	1356.7	1350.7	1653.1	0.0753351	0.451425	0.189024	-0.137546	-0.0363917	0.0445725	-0.323174	-0.207361	-0.348657	0.395908	0.285857
B1AYL1	Scn7a	Sodium channel protein OS=Mus musculus OX=10090 GN=Scn7a PE=1 SV=1	-0.172958	0.0744182	0.141175	-0.209284	0.0368374	0.0863102	-0.0363266	0.683856	0.805473	-0.0340904	0.708098	0.793778	-0.175695	0.0757385	0.200502	-0.141605	0.141143	0.382016	597.5	437.8	904.8	616.8	492.6	662.7	510.8	537.8	482.5	382.7	340	397.1	380.2	529	335.5	289.7	293.9	286.9	0.169229	0.154628	0.234595	0.0501535	-0.14818	0.137605	-0.00956663	0.0346196	-0.0944543	0.170679	-0.0436788
B1AZ46	Baiap2	Brain-specific angiogenesis inhibitor 1-associated protein 2 OS=Mus musculus OX=10090 GN=Baiap2 PE=1 SV=1	0.192975	0.0330281	0.0752743	0.275652	0.00553692	0.0203209	0.0826763	0.313267	0.493562	-0.0764903	0.284575	0.408012	-0.103087	0.15877	0.322295	-0.0265964	0.70225	0.860894	2171.1	1771.2	3045.5	2785.7	2515.2	3043.4	2653.9	2549.8	2656.8	2444	2764.1	2640.9	2424	3593.5	2449	2034.9	2049.2	2352.3	-0.272327	-0.131961	-0.317369	-0.0776537	-0.0989675	0.0338887	0.0647446	-0.0231103	0.0636621	0	0.133887
B1AZA5	Tmem245	Transmembrane protein 245 OS=Mus musculus OX=10090 GN=Tmem245 PE=1 SV=1	0.171301	0.510148	0.623245	-0.280324	0.290104	0.415331	-0.451625	0.102486	0.238647	-0.139946	0.138576	0.239104	-0.209026	0.0373229	0.124286	-0.0690799	0.444809	0.702035	1605.1	633.7	2443.2	1913.5	1775.3	1273.3	1099.9	1109.4	983.9	648.1	694.6	687	632.9	916.2	558.9	539.8	508.8	496.7	0.351451	-0.555275	0.424265	0.440062	0.457964	-0.163681	-0.146455	-0.164173	-0.309902	0.0342389	0.0905261
B1AZF3	Aatk	Serine/threonine-protein kinase LMTK1 OS=Mus musculus OX=10090 GN=Aatk PE=1 SV=1	-0.00171267	0.985702	0.98942	-0.258012	0.0202746	0.0554387	-0.256299	0.0209165	0.0824312	-0.0750794	0.457877	0.578872	-0.070121	0.487302	0.660334	0.00495841	0.960317	0.981028	65.5	57.2	102.7	79.9	70.9	82.5	61.2	61.9	51.4	108.1	121.6	114.6	104.8	164.8	104.6	86.6	86	119.1	0.0173605	0.255946	0.132935	0.139121	0.0927641	0.169218	-0.0332187	-0.0469359	-0.28764	0	0.126098
B1B0C7	Hspg2	Basement membrane-specific heparan sulfate proteoglycan core protein OS=Mus musculus OX=10090 GN=Hspg2 PE=1 SV=1	0.124704	0.203908	0.310441	0.112481	0.248159	0.370742	-0.0122232	0.896522	0.937294	0.203687	0.0341076	0.0831401	0.344187	0.00205782	0.0192644	0.1405	0.121011	0.352773	1762.5	1644.4	2748.8	2363.4	2172.1	2451.7	1987.4	2029.3	2159.9	3449.2	4063.7	3691.3	4102	5978.5	4517.4	3869.6	4035.5	4617.4	-0.275981	0.0580222	-0.168097	-0.0176802	-0.0134006	0.0191367	-0.0553377	-0.0553627	0.0620865	-0.236532	-0.0436788
B2C3G8	Stat5a	Signal transducer and activator of transcription OS=Mus musculus OX=10090 GN=Stat5a PE=1 SV=1	0.592493	1.52723e-05	0.000146329	0.568232	2.17774e-05	0.000290339	-0.0242618	0.752805	0.853723	0.473557	0.0169514	0.0495973	0.553358	0.00751678	0.0442149	0.0798003	0.638746	0.824064	579.1	460.6	912.4	975.7	945.6	1102.3	899.3	909.3	839.5	499.3	671.3	524.7	663.3	1487.4	669	709	652	819.1	-0.633583	-0.529817	-0.511024	-0.0458983	0.0349471	0.114007	0.0487907	0.0346196	-0.0531395	-0.422099	-0.0387274
B2KF50	Uhrf1bp1	UHRF1 (ICBP90)-binding protein 1 OS=Mus musculus OX=10090 GN=Uhrf1bp1 PE=1 SV=1	0.532968	0.000495836	0.00255601	0.211387	0.0708056	0.142763	-0.321582	0.0118996	0.0556401	0.318693	0.00795661	0.0285184	0.117613	0.248575	0.432299	-0.20108	0.0630026	0.244063	687.2	466.4	989.2	1094.3	982.8	1088.5	740.8	889.4	646.3	768.9	790.2	819.5	963.7	1428.9	983.4	687.7	866.1	727.3	-0.354742	-0.479839	-0.362505	0.151524	0.122539	0.127756	-0.199004	0.0346196	-0.398542	-0.091948	-0.0962049
B2KGA7	Zbtb8os	Protein archease OS=Mus musculus OX=10090 GN=Zbtb8os PE=1 SV=1	-0.267232	0.0702697	0.135124	-0.0574586	0.67161	0.762431	0.209773	0.142499	0.297623	-0.00448182	0.964194	0.977112	-0.0361116	0.7185	0.831666	-0.0316297	0.752017	0.885391	948.1	881.2	1178	859.3	912.4	877.8	960.6	862.4	912.3	2027.5	1963.9	2484.6	2186.6	2990.2	2101.5	1849.8	1639	2062.2	0.0728914	0.401387	-0.147175	-0.233926	-0.0213685	-0.219297	0.139172	-0.0465315	0.0620865	-0.0244823	-0.114142
B2M1R6	Hnrnpk	Heterogeneous nuclear ribonucleoprotein K OS=Mus musculus OX=10090 GN=Hnrnpk PE=1 SV=1	0.116371	0.315454	0.436268	0.19375	0.109369	0.198215	0.0773791	0.498085	0.660254	0.10079	0.394166	0.519816	-0.0505026	0.664867	0.796688	-0.151293	0.211246	0.473936	3738.5	3035.4	5481.9	4573.7	4895.6	4313.7	4224.9	3925.8	4856	7441.3	9833.4	9764.1	9077.9	13607.8	9998.7	7664.2	6604.3	8657.5	-0.189106	-0.0556138	-0.170184	-0.0631437	0.161033	-0.163681	0.0347359	-0.10132	0.232929	-0.286804	0.071653
B2RPU2	Plekhd1	Pleckstrin homology domain-containing family D member 1 OS=Mus musculus OX=10090 GN=Plekhd1 PE=1 SV=1	-0.0888543	0.44209	0.56168	-0.27142	0.035014	0.0830471	-0.182565	0.131552	0.281835	-0.331475	0.00141383	0.0080133	-0.273829	0.00475232	0.0329131	0.0576454	0.461895	0.713188	239.1	226.4	323.5	262	259	261.5	206.5	202.4	206.2	477.7	491.9	498.3	389.1	538.8	393	327.7	335.3	410.8	0.0173605	0.372685	-0.0797828	-0.0156269	0.0938113	-0.0344844	-0.146728	-0.205785	-0.151483	0.217669	0.21625
B2RQ57	Abl2	Tyrosine-protein kinase OS=Mus musculus OX=10090 GN=Abl2 PE=1 SV=1	-0.157964	0.0732599	0.139493	-0.0110124	0.891552	0.924486	0.146952	0.0921936	0.222615	-0.218763	0.0143191	0.043619	-0.201846	0.0211375	0.0856706	0.0169172	0.822807	0.918076	222.8	156.4	297.2	214.3	210.7	201.3	211.3	199.2	208.1	295.6	326.9	348.5	268.7	415.2	268.5	250.3	230.1	261.8	0.0979194	0.0214756	-0.0196906	-0.123138	-0.0215266	-0.229524	0.0688471	-0.046353	0.0441731	0.13765	0.239174
B2RQC7	Dip2b	DIP2 disco-interacting protein 2 homolog B (Drosophila) OS=Mus musculus OX=10090 GN=Dip2b PE=1 SV=1	-0.437188	0.0113763	0.032039	-0.186718	0.214121	0.332615	0.250471	0.105755	0.243571	0.204442	0.0364177	0.0871164	0.121817	0.18001	0.350746	-0.0826244	0.35094	0.62546	153	138.6	230.3	130.3	105.3	174.8	140.3	148.8	137.3	94.9	99.8	112	117.6	160	120.9	91.3	90.8	112.3	0.142377	0.433838	0.199065	-0.254257	-0.435536	0.153509	0.0647446	0.119479	0.0309031	-0.239019	-0.210066
B2RQF5	Mdga2	MAM domain-containing glycosylphosphatidylinositol anchor protein 2 OS=Mus musculus OX=10090 GN=Mdga2 PE=1 SV=1	-0.166314	0.100016	0.17759	-0.28065	0.0122739	0.0378543	-0.114337	0.240714	0.417215	-0.05508	0.439659	0.561546	-0.101597	0.168892	0.335838	-0.046517	0.512089	0.749613	671.4	459	996.6	693.5	559.7	682.5	541.1	578.6	473.6	425.9	476.1	462.7	426.2	650.3	423.2	353.5	351.7	416.2	0.231967	0.117353	0.268514	0.11375	-0.0694392	0.0745815	-0.0319265	0.0346196	-0.226811	0	0.117071
B2RQR8	Ece2	Endothelin-converting enzyme 2 OS=Mus musculus OX=10090 GN=Ece2 PE=1 SV=1	-0.226465	0.0613206	0.121693	0.0669084	0.5465	0.659914	0.293374	0.0213513	0.0836589	-0.142505	0.075434	0.150249	-0.109981	0.15648	0.319451	0.0325246	0.659708	0.836833	1085.3	681	1698.6	1053.3	873.4	1038.7	1106	1174	961.6	584.7	640.4	656.7	554.8	811.5	569.3	508.2	513.9	510.3	0.060538	-0.177764	0.173495	-0.14758	-0.291729	-0.183819	0.13518	0.191136	-0.0693211	0.0385075	0.126105
B2RQX9	Slc6a5	Transporter OS=Mus musculus OX=10090 GN=Slc6a5 PE=1 SV=1	-0.137879	0.222048	0.331734	0.117206	0.2941	0.419575	0.255085	0.0370959	0.120451	-0.0728593	0.609606	0.712297	-0.184438	0.212085	0.389682	-0.111578	0.438419	0.696546	128.7	108.8	205.1	128.2	140.7	145.7	144.6	133.4	164.4	147	159.3	219.2	145.7	246.2	172.4	144.1	127.6	129.6	-0.11125	0.0804816	0.0277708	-0.281806	-0.0215266	-0.113303	0.10419	-0.042244	0.286674	0	0.0722513
B2RR83	Ythdc2	3'-5' RNA helicase YTHDC2 OS=Mus musculus OX=10090 GN=Ythdc2 PE=1 SV=1	0.00573285	0.950044	0.962093	-0.23492	0.0255167	0.065651	-0.240652	0.0228803	0.0880651	-0.00404266	0.967971	0.98011	-0.173126	0.108964	0.252622	-0.169083	0.116414	0.345254	56.1	48.5	97.3	67.3	64.7	75	51.2	55.8	49.2	65.3	74.9	82.8	69.4	105.9	76.6	56.3	50.8	67.3	0.0173605	0.241409	0.278505	0.115026	0.184238	0.255209	-0.0671124	0.026884	-0.127256	-0.0878527	0.0663513
B2RRE2	Myo18a	Myo18a protein OS=Mus musculus OX=10090 GN=Myo18a PE=1 SV=1	-0.180185	0.0814792	0.151726	0.0136173	0.886254	0.920694	0.193802	0.063903	0.172959	-0.12936	0.14259	0.243951	-0.155117	0.0856104	0.21723	-0.0257567	0.757492	0.888231	12004.7	9007.2	20085.8	12055.9	11596.2	13019	11134.8	12828.9	13535.1	7004.3	7935.3	7852.5	7404.4	9471.7	6666.6	5714.2	6122.3	6155.9	0.0112205	0.0308367	0.220502	-0.14758	-0.0776139	-0.052802	-0.0499191	0.124278	0.229053	0	0.136365
B2RRI2	Sbno1	Protein strawberry notch homolog 1 OS=Mus musculus OX=10090 GN=Sbno1 PE=1 SV=1	0.222143	0.0169385	0.0443586	0.080528	0.322351	0.449092	-0.141615	0.097454	0.231047	0.258421	0.00543992	0.0215855	0.121471	0.126432	0.278522	-0.13695	0.0896874	0.298175	420.8	352.1	707.2	592.4	538.8	635.1	463.3	485	477.1	464.2	527.6	529.8	576	889.4	607.7	490.3	461.7	502.7	-0.18749	-0.0105741	0.0281991	0.141007	0.130238	0.225318	-0.00129347	0.0346196	0.0383934	-0.184698	-0.0436788
B2RRI5	Lrig2	Leucine-rich repeats and immunoglobulin-like domains protein 2 OS=Mus musculus OX=10090 GN=Lrig2 PE=1 SV=1	0.383175	0.197073	0.303117	0.556777	0.0727134	0.145589	0.173603	0.544866	0.701561	-0.127941	0.172163	0.281943	-0.131099	0.162791	0.328107	-0.0031588	0.971712	0.986456	358.7	258	591.4	539.1	465.7	589.5	402.4	400.5	935.4	357.9	344.6	420.7	338.1	475.3	346.9	273.4	314.3	313.2	-0.359263	-0.400604	-0.171201	0.0635725	-0.0215266	0.17641	-0.146026	-0.182979	1.06827	0.0546338	-0.0436788
B2RSH2	Gnai1	Guanine nucleotide-binding protein G(i) subunit alpha-1 OS=Mus musculus OX=10090 GN=Gnai1 PE=1 SV=1	-0.736226	9.95739e-07	1.4876e-05	-0.583634	7.82243e-06	0.000124916	0.152592	0.0500625	0.147092	-0.195256	0.0805117	0.15786	-0.213907	0.0591117	0.169369	-0.0186505	0.856055	0.931357	6091	4370.2	8619.1	4177.5	3562.2	4065.6	3968.6	4029.7	3688.7	2051.9	2055.5	2104.4	1892.1	2646.7	1655.5	1480.6	1769.7	1479.1	0.600571	0.555656	0.568135	-0.108408	-0.212226	-0.163681	0.0299065	0.0218238	-0.0782693	0.116972	0.0758223
B2RUG9	Apc	Adenomatosis polyposis coli OS=Mus musculus OX=10090 GN=Apc PE=1 SV=1	-0.235892	0.103364	0.18232	-0.267192	0.0699338	0.141402	-0.0312997	0.816476	0.892121	-0.208889	0.30846	0.432421	0.029011	0.884408	0.937368	0.2379	0.249798	0.518351	112.7	97.2	137.2	103.3	88	123.4	84.4	99.9	88.5	127.1	76.8	119.9	100.7	106.7	98.9	89	98	97.1	0.191291	0.411897	-0.0582105	-0.0992959	-0.204508	0.141105	-0.178497	0.0346196	-0.112721	0.361922	-0.408543
B2RUJ2	Erbin	Erbb2ip protein OS=Mus musculus OX=10090 GN=Erbin PE=1 SV=1	0.7845	4.32184e-07	7.25625e-06	0.950863	7.3034e-08	3.93133e-06	0.166363	0.0316488	0.10887	0.276125	0.0103812	0.0346169	0.240156	0.0208253	0.0848756	-0.0359691	0.688958	0.853006	3493.7	2617.9	4986.1	6607.9	6337.3	6784.1	6652.1	6864.4	6242.5	2820.4	2892.6	3078.6	3712.3	4985.1	3378.4	3046.1	3197.4	2894.7	-0.841752	-0.824033	-0.861891	-0.087256	-0.0215266	-0.0653921	0.134686	0.149885	0.0403421	-0.126375	-0.133586
B2RUJ5	Apba1	Amyloid-beta A4 precursor protein-binding family A member 1 OS=Mus musculus OX=10090 GN=Apba1 PE=1 SV=2	-0.326342	0.00248058	0.00932782	-0.221447	0.0211809	0.0571389	0.104895	0.223608	0.398919	-0.557798	0.00040927	0.00315221	-0.323982	0.0126715	0.0614199	0.233816	0.0531992	0.218977	167	134.3	232.5	153	147.8	142.6	134.9	147.6	143	299.6	323	400.6	239.5	315.9	225.2	251.4	223.9	239.2	0.195516	0.315192	0.139604	-0.0957406	-0.0195731	-0.2134	-0.0650578	0.0346196	0.0164089	0.253053	0.317871
B2RUJ6	Rapgef6	Rap guanine nucleotide exchange factor (GEF) 6 OS=Mus musculus OX=10090 GN=Rapgef6 PE=1 SV=1	-0.0495667	0.625267	0.72029	-0.00724262	0.942751	0.962576	0.0423241	0.676127	0.799412	-0.106986	0.175307	0.285723	-0.0393964	0.602464	0.75253	0.0675891	0.378064	0.650943	51.8	44.4	77.1	61.1	52.4	60.9	50.1	61.7	48.9	49.5	56.5	55.2	48.9	69.2	51.2	43.4	44.3	50.4	0.00074576	0.212418	0.0412297	0.074026	-0.0215266	0.0531942	-1.16092e-05	0.270323	-0.0376459	-0.0259952	0.121148
B2RUP2	Unc13d	Protein unc-13 homolog D OS=Mus musculus OX=10090 GN=Unc13d PE=1 SV=2	0.430774	0.0497754	0.103527	0.380625	0.0768529	0.152068	-0.0501493	0.799772	0.882549	-0.244196	0.379617	0.504518	-0.275964	0.32343	0.513742	-0.0317675	0.907131	0.955825	253.9	226.7	333.9	428	334.9	400.3	292.4	270.1	464.7	316.2	559.7	271.6	295.6	446	307.6	245.3	350.6	214.5	-0.377795	-0.107206	-0.515934	0.210615	-0.0172123	0.0979843	-0.126728	-0.271303	0.53897	0.0397819	0.819919
B2RUR8	Otud7b	OTU domain-containing protein 7B OS=Mus musculus OX=10090 GN=Otud7b PE=1 SV=1	-0.268047	0.017559	0.0456344	-0.0148188	0.877822	0.914737	0.253228	0.0229439	0.0882628	-0.0706838	0.426832	0.550385	0.0584763	0.508704	0.678586	0.12916	0.161472	0.410594	2141.9	1672.8	2610.7	2027.8	1715	1877.7	2059	2002.9	1903.3	1584.3	1482.6	1743.9	1605.6	2044.5	1510.2	1358	1437	1614.9	0.114161	0.1916	-0.133588	-0.129755	-0.245408	-0.256805	0.104598	0.0346196	-0.0115009	0	-0.139395
B2RUS7	Abcc8	ATP-binding cassette, sub-family C (CFTR/MRP), member 8 OS=Mus musculus OX=10090 GN=Abcc8 PE=1 SV=1	-0.267408	0.0828436	0.153788	-0.408817	0.0148208	0.0438281	-0.141408	0.331452	0.513101	-0.211155	0.0215187	0.0588632	-0.256557	0.00799788	0.0457385	-0.0454015	0.569961	0.787188	1478.7	819.8	2489.1	1364.2	1217.9	1269.5	1046.3	1091.1	977.5	907.9	1095.2	1061	858.5	1276.6	869.9	699.5	768.9	783.8	0.297294	-0.119626	0.515294	0.0160799	-0.0215266	-0.103817	-0.154355	-0.123993	-0.255141	0.0616838	0.288594
B2RV77	Cstdc4	Cystatin domain-containing 4 OS=Mus musculus OX=10090 GN=Cstdc4 PE=1 SV=1	0.602928	0.000266676	0.00153799	0.130666	0.25692	0.380508	-0.472262	0.0015322	0.0149797	0.934758	0.000287396	0.00242114	0.0591656	0.735126	0.841717	-0.875593	0.000467801	0.0100048	58.8	53.8	80.6	110.1	98.8	100.1	62.1	65.3	71.4	97.6	74.4	75.5	175.9	174.4	175	70.2	75.4	79.8	-0.262747	0.0431075	-0.341079	0.477239	0.44706	0.323765	-0.136586	-0.0942215	0.0620865	0.290492	-0.144765
B2RXC1	Trappc11	Trafficking protein particle complex subunit 11 OS=Mus musculus OX=10090 GN=Trappc11 PE=1 SV=1	0.137209	0.106544	0.186783	0.115628	0.165685	0.273893	-0.0215805	0.785559	0.873438	0.0653459	0.44991	0.571043	-0.11123	0.210696	0.388421	-0.176576	0.0600349	0.235358	1559.9	1180.6	2596.2	1928.3	1909.8	2105.1	1731.1	1785.8	1702.2	1458	1807.4	1644.8	1608.5	2479.6	1745.2	1279.8	1262.1	1450.6	-0.177756	-0.145625	0.0238966	-0.0368205	0.0753244	0.073637	0.0198632	0.0346196	-0.00708347	-0.141725	0.124521
B2RXC2	Itpkb	Kinase OS=Mus musculus OX=10090 GN=Itpkb PE=1 SV=1	-0.0820201	0.369113	0.491739	-0.00848896	0.924332	0.949842	0.0735311	0.418786	0.594928	0.0889439	0.372105	0.496665	0.229092	0.0373136	0.124286	0.140148	0.172006	0.426219	911.6	785	1243.4	984.9	950.9	976.5	915.2	933.3	885.7	1661.7	1932.6	1925.6	1939.9	2700.5	1991	1859	1641.8	2222.6	-0.0165795	0.201777	-0.102057	-0.0699432	0.00542611	-0.0984021	0.0364908	0.0346196	-0.0134363	-0.217883	-0.0436788
B2RXP1	Lrch3	DISP complex protein LRCH3 OS=Mus musculus OX=10090 GN=Lrch3 PE=1 SV=1	0.564581	0.00121327	0.00530004	0.499221	0.00272683	0.0119774	-0.0653602	0.613597	0.755794	0.37367	0.0119199	0.0384628	0.206807	0.119499	0.26777	-0.166863	0.199317	0.461137	62.4	56.2	81.9	106.6	86.8	122.4	90.7	94.6	81.8	84.9	96.4	78.9	102.4	151.4	127	75.9	93.4	95.4	-0.458789	-0.175699	-0.599766	0.148861	-0.0215266	0.332155	0.128152	0.158765	-0.0235077	-0.168225	-0.0286349
B2RXQ2	Ppfia1	Ppfia1 protein OS=Mus musculus OX=10090 GN=Ppfia1 PE=1 SV=1	-0.014583	0.877491	0.910695	0.0553784	0.561597	0.672718	0.0699613	0.465712	0.634972	-0.269245	0.0164117	0.0484729	-0.0983408	0.315976	0.506787	0.170904	0.096849	0.312088	542.9	458.5	705.1	592.2	562.2	623.4	562.2	577.4	525	1032.8	1033.7	1012.9	928.8	1106.6	842.6	859.7	795.4	878.1	-0.0330365	0.157264	-0.18919	-0.0725785	-0.0215266	-0.0146066	0.0647446	0.0731073	-0.0366795	0.153121	0.110699
B2RXR6	Ankrd44	Serine/threonine-protein phosphatase 6 regulatory ankyrin repeat subunit B OS=Mus musculus OX=10090 GN=Ankrd44 PE=1 SV=1	0.499885	0.000335285	0.00185764	0.500166	0.000333874	0.00237312	0.000281409	0.99764	0.998582	0.877623	1.85061e-06	4.79038e-05	0.596099	5.17912e-05	0.00181547	-0.281524	0.00936378	0.0776103	214.6	175.2	290.2	326.2	317.7	362.9	303.5	326.5	269.6	187.4	169.8	208.5	356.7	467.7	345.8	234.5	250	266.3	-0.482686	-0.341268	-0.580583	-0.0435193	0.044442	0.0941943	0.0647446	0.140006	-0.10879	-0.415807	-0.60177
B2RXS4	Plxnb2	Plexin-B2 OS=Mus musculus OX=10090 GN=Plxnb2 PE=1 SV=1	0.812582	2.66622e-07	4.90013e-06	1.06387	2.16413e-08	1.57396e-06	0.251289	0.0033567	0.0246594	0.303025	0.00560177	0.022033	0.224542	0.0260626	0.0983415	-0.0784821	0.381662	0.653784	10455.3	8004.1	15188	20450.8	19071.6	21521.5	21655.3	22460.7	20660.4	7533.9	8096.1	7907.7	9956.8	14047.2	9078.3	7628.4	8776.7	7828.4	-0.950562	-0.901921	-0.94516	-0.14758	-0.122258	-0.0900599	0.147307	0.169865	0.0767974	-0.10383	-0.0436788
B2RXT3	Ogdhl	Ogdhl protein OS=Mus musculus OX=10090 GN=Ogdhl PE=1 SV=1	-0.337023	0.000557628	0.00282191	-0.362511	0.000325661	0.00233428	-0.0254884	0.711727	0.824568	-0.629995	2.46964e-05	0.00036667	-0.479768	0.000222097	0.00479389	0.150227	0.105952	0.326314	3092.8	2456.5	4543.6	2724.8	2657.1	2883.7	2424.5	2399.5	2416.3	8045.7	9487.2	9094.6	5476.4	8392.1	5713.3	5431.9	4993.2	6429.7	0.236421	0.338177	0.258049	-0.111282	-0.0215266	-0.0456127	-0.0674207	-0.112499	-0.0749664	0.323467	0.517552
B2RY04	Dock5	Dedicator of cytokinesis protein 5 OS=Mus musculus OX=10090 GN=Dock5 PE=1 SV=2	-0.107121	0.161362	0.259349	-0.105842	0.165932	0.274166	0.00127919	0.985924	0.993027	0.0692234	0.513852	0.629278	0.141086	0.198186	0.373296	0.0718622	0.498312	0.740214	2161.7	1558.8	2859.3	2231.6	1965.5	2142.9	1912.2	1955.9	1788.9	1275	1611.2	1477.5	1399.6	2391.4	1468.1	1275.4	1533.7	1417.5	0.15463	0.116965	0.0248312	0.0356025	-0.0215266	-0.0390131	0.0250817	0.0275559	-0.0737371	-0.203453	0.0905066
B2RY56	Rbm25	RNA-binding protein 25 OS=Mus musculus OX=10090 GN=Rbm25 PE=1 SV=2	-0.208973	0.0684617	0.132534	-0.509296	0.000590202	0.00365936	-0.300324	0.0151039	0.065581	-0.0963691	0.368092	0.492755	0.0353396	0.736624	0.842627	0.131709	0.226868	0.491639	934.7	701.9	1584.8	1001.1	971.1	844.2	664.3	683.8	686.9	2226.5	1855.1	2086.1	2059.4	2547.5	1884.3	1707.5	1756	2107	0.164279	0.185106	0.39271	0.0983498	0.180508	-0.163681	-0.281005	-0.269391	-0.235398	0.112554	-0.194406
B2ZRS5	Deptor	DEP domain-containing mTOR-interacting protein OS=Mus musculus OX=10090 GN=Deptor PE=1 SV=1	-0.0451555	0.576561	0.679431	-0.0732282	0.37147	0.499259	-0.0280727	0.727134	0.835895	0.0141927	0.877377	0.917659	-0.115747	0.226229	0.406828	-0.12994	0.178425	0.433641	140.3	108.7	190.5	146.7	147	149.5	123.4	139.3	125.6	201.4	221.8	184.7	187.1	306.7	207.6	152.9	161.8	178.6	0.0173605	0.0832623	-0.0746584	-0.0832257	0.0457745	-0.0720508	-0.120428	0.0242999	-0.0975921	0.106254	0.201771
B4YDY0	Kcnn2	Small conductance calcium-activated potassium channel protein 2 OS=Mus musculus OX=10090 GN=Kcnn2 PE=1 SV=1	-0.453109	0.000610229	0.00301589	-0.53352	0.000179616	0.00150157	-0.0804107	0.399114	0.575533	-0.0959246	0.355724	0.480565	-0.312089	0.0105855	0.0545932	-0.216164	0.0545013	0.221896	348.1	217.3	486	271	225.9	285.3	228.1	225	204.4	277.8	311.1	267.7	245.6	433.4	249.6	180.7	214.4	212.6	0.627196	0.381447	0.575355	0.101047	-0.0355088	0.159132	0.0647446	0.0148782	-0.0961848	0.154429	0.274082
B5TVM2	Ildr2	Immunoglobulin-like domain-containing receptor 2 OS=Mus musculus OX=10090 GN=Ildr2 PE=1 SV=2	0.281357	0.0088585	0.0262288	0.420879	0.000695943	0.00411948	0.139522	0.137711	0.290499	0.0712333	0.308016	0.431967	0.0832329	0.238122	0.421568	0.0119996	0.859929	0.933225	261.9	201.2	425.3	360.2	327.5	415.7	338.4	388	354.4	203.8	208.1	224.6	218.3	330.4	214.7	183	202.6	208.1	-0.419002	-0.365323	-0.252832	-0.12416	-0.13541	0.0664829	-0.00190444	0.165298	0.0620865	-0.0301229	-0.0436788
B7ZC21	Pkig	cAMP-dependent protein kinase inhibitor gamma (Fragment) OS=Mus musculus OX=10090 GN=Pkig PE=1 SV=1	0.367641	0.0250347	0.0602275	0.384997	0.0202557	0.0554231	0.0173564	0.903148	0.940543	0.157038	0.202596	0.318777	0.141104	0.248456	0.432198	-0.0159342	0.892573	0.9484	69.7	62.3	121.9	98.4	100.1	140.7	102.2	90.9	109.8	88.7	95.1	114.4	111.1	142.8	118.2	102.8	86.8	98.8	-0.504851	-0.232712	-0.231678	-0.172291	-0.0215266	0.327499	0.0946978	-0.10447	0.195523	-0.212834	-0.156002
B7ZC46	Septin8	Septin-8 OS=Mus musculus OX=10090 GN=Septin8 PE=1 SV=1	-0.5445	8.46578e-05	0.000603522	-0.231604	0.0214192	0.0575827	0.312896	0.00431498	0.0291129	-0.360447	0.00266341	0.0129582	-0.212309	0.0409422	0.132105	0.148138	0.132209	0.368767	2286.6	1760.1	2853.8	1710.3	1584.5	1665.1	1875.3	1882.9	1739	1343.3	1245.1	1527.7	1096	1503.2	1027.5	1029.2	1070	1016.5	0.394907	0.451425	0.181292	-0.188988	-0.173156	-0.24373	0.156209	0.131919	0.044687	0.293534	0.140335
B7ZCM9	Gm28042	Phospholipase A2 OS=Mus musculus OX=10090 GN=Gm28042 PE=4 SV=1	-0.228357	0.0323348	0.0741528	-0.0845419	0.378042	0.505698	0.143815	0.148076	0.304022	0.115113	0.798983	0.863715	-0.480533	0.300872	0.489599	-0.595646	0.206228	0.468986	271.8	177.5	414.1	253.8	242.4	246.2	252.2	225.4	255.1	235.1	626.2	261.5	239	1090.4	263.1	200.5	212.9	226.2	0.125338	-0.0553238	0.199477	-0.138456	-0.0787052	-0.198419	0.0647446	-0.127461	0.0785811	-0.0237361	1.34593
B7ZCT1	Rgs19	Regulator of G-protein-signaling 19 OS=Mus musculus OX=10090 GN=Rgs19 PE=1 SV=1	1.07289	8.23932e-08	1.88938e-06	0.928847	3.12895e-07	1.12988e-05	-0.144042	0.0875385	0.214913	0.330883	0.0458579	0.103141	0.135172	0.372609	0.560899	-0.19571	0.206595	0.469066	315.6	241.4	483.2	794.8	707.1	743.3	604.4	652.1	557.7	387	481.1	319.2	450.5	747.5	492.3	360.8	407	365.2	-0.920046	-0.872653	-0.838818	0.247509	0.204884	0.13476	0.0647446	0.144209	-0.0539279	-0.0726952	0.197629
B7ZMP1	Xpnpep3	Xaa-Pro aminopeptidase 3 OS=Mus musculus OX=10090 GN=Xpnpep3 PE=1 SV=1	-0.125994	0.275421	0.390987	-0.220827	0.0711175	0.143151	-0.0948337	0.405342	0.582442	-0.0788997	0.499148	0.616726	-0.267849	0.0390459	0.128238	-0.188949	0.124497	0.358284	77.7	75.8	119.1	84.3	81.9	95.3	77.5	69.6	71.1	203.6	157	164.3	165.4	224.6	168.2	126.2	123.9	131.1	0.0173605	0.415709	0.100253	-0.0299615	0.0544222	0.13088	0.0610263	-0.124208	-0.0659785	0.309405	-0.109247
B7ZN55	Asah2	Neutral ceramidase OS=Mus musculus OX=10090 GN=Asah2 PE=1 SV=1	-0.261899	0.00756257	0.0231451	-0.167664	0.0579115	0.12229	0.0942343	0.255675	0.435275	-0.186009	0.0816708	0.159523	-0.128119	0.211551	0.388898	0.0578905	0.559512	0.781156	2292.5	1499.5	3420.2	2162.4	1880.5	2044.4	1891.7	2001.1	1896.6	1234.9	1380.3	1346.9	1186.6	1672.7	1101.4	994.2	1192.6	1010.6	0.213489	0.0351137	0.257353	-0.0357394	-0.111204	-0.132797	-0.0163654	0.0346196	-0.0152913	0.050284	0.167193
B7ZNF6	Ctnnd2	Catenin delta-2 OS=Mus musculus OX=10090 GN=Ctnnd2 PE=1 SV=1	-0.614434	5.32235e-05	0.000413474	-0.286618	0.0101694	0.0326383	0.327816	0.00477624	0.0308097	-0.50492	4.8885e-05	0.000618465	-0.354571	0.0007425	0.0104543	0.150349	0.0683225	0.256245	1755.3	1183.1	2764.9	1383.4	1177.7	1197.2	1395.6	1361.7	1440.7	1305.7	1388	1471.4	994.8	1423.7	923.7	938.7	975.7	948.9	0.36086	0.225779	0.483075	-0.14758	-0.253773	-0.372235	0.0774117	0.0118102	0.120638	0.392345	0.43685
B7ZNL2	Nap1l4	Nap1l4 protein OS=Mus musculus OX=10090 GN=Nap1l4 PE=1 SV=1	-0.341663	0.000908324	0.00419217	-0.215796	0.0145108	0.0431383	0.125867	0.114991	0.25722	0.0685032	0.400525	0.525886	-0.0271323	0.735112	0.841717	-0.0956355	0.248562	0.517135	3643.6	3045.9	5727.4	3400	3200.2	3499.3	3396.6	3241.9	3189.2	2993.9	2822.4	2980.3	3234.3	4321	2912.9	2314.2	2614.1	2680.4	0.118634	0.294203	0.237855	-0.146136	-0.107456	-0.120706	0.0647446	-0.0326321	-0.0288103	0.0395699	-0.0892125
B8JJ56	Trim26	Tripartite motif-containing protein 26 (Fragment) OS=Mus musculus OX=10090 GN=Trim26 PE=1 SV=1	0.586854	3.16775e-05	0.000265283	0.309266	0.00352143	0.0144435	-0.277589	0.00667044	0.0384701	0.441572	0.00436073	0.0183145	0.259577	0.0559011	0.162897	-0.181995	0.159976	0.408816	42.4	35.1	68	79.8	69.1	75.8	50.4	58.3	56.7	47	47.1	61.1	69.5	103.7	65.9	57.7	55.8	49.1	-0.442071	-0.280599	-0.293896	0.305313	0.223663	0.215021	-0.145328	0.0346196	0.0219393	-0.295911	-0.336523
B8JK07	Cyp4f13	Cytochrome P450, family 4, subfamily f, polypeptide 13 OS=Mus musculus OX=10090 GN=Cyp4f13 PE=1 SV=1	0.430223	0.00970616	0.0282382	0.258166	0.084016	0.162645	-0.172057	0.229376	0.405065	0.281038	0.0304142	0.0762619	0.00227048	0.984102	0.991971	-0.278767	0.0314871	0.159567	144.9	106.9	291.2	246.9	202	269.7	175.7	205.2	185.2	159.8	183.3	158	213.5	310.8	175.4	127.2	161.4	154.3	-0.461937	-0.466668	0.0117207	0.141992	-0.0215266	0.253319	-0.136497	0.0572951	-0.0631847	-0.0143732	0.139887
B8JK39	Itga9	Integrin alpha-9 OS=Mus musculus OX=10090 GN=Itga9 PE=1 SV=1	0.243403	0.0123373	0.0341379	0.203828	0.0286659	0.0713273	-0.039575	0.629441	0.766248	0.0434185	0.658118	0.753423	-0.0576701	0.558249	0.717892	-0.101089	0.313609	0.589483	693.1	533.4	1029.6	951.8	790.8	1022.6	793.1	843.6	752.2	415.6	406.3	407.3	462.2	598.3	381.6	312	374.9	355.3	-0.177079	-0.12086	-0.139425	0.115576	-0.0257165	0.202986	0.0647446	0.123676	-0.0143	0.0326503	-0.0436788
B8JK66	Pigp	Phosphatidylinositol N-acetylglucosaminyltransferase subunit P OS=Mus musculus OX=10090 GN=Pigp PE=3 SV=1	0.186943	0.0718582	0.137443	-0.11878	0.229222	0.348612	-0.305722	0.0082794	0.0439407	0.0154883	0.9124	0.943925	-0.0503524	0.721432	0.83401	-0.0658408	0.641857	0.826593	82.6	57.3	138.1	104.4	99.8	112.8	70	80	78.9	88.8	121.4	99.2	89.3	144	120.4	79	92.9	89.4	0.0173605	-0.0761812	0.225565	0.190328	0.251371	0.285872	-0.174042	-0.0115222	-0.00402999	-0.0651189	0.342339
B9EHJ3	Tjp1	Tight junction protein ZO-1 OS=Mus musculus OX=10090 GN=Tjp1 PE=1 SV=1	-0.0558863	0.479003	0.595418	0.209402	0.0206756	0.056257	0.265288	0.00602158	0.0358501	0.209916	0.0673499	0.138307	0.273925	0.0233739	0.091534	0.0640091	0.544724	0.773442	3125.7	2440.9	4271	3369.8	3229.2	3249.7	3450.2	3437.1	3675.4	3751.5	3156.5	4207.6	4374.7	5849.2	4223.6	3810.5	3938.3	3998	-0.0911232	-0.0138244	-0.174023	-0.14758	-0.0830128	-0.216038	0.0987616	0.0631485	0.187325	-0.0918109	-0.384632
B9EHT4	Clip3	CAP-Gly domain-containing linker protein 3 OS=Mus musculus OX=10090 GN=Clip3 PE=1 SV=1	-0.174597	0.0281305	0.0663642	-0.107247	0.145387	0.246614	0.0673502	0.344296	0.525401	-0.338691	0.0174127	0.0505362	-0.174578	0.172106	0.340423	0.164113	0.196819	0.45889	393.3	292.8	569.3	406.3	365.2	374.6	352.3	353.2	364.8	310.6	441.4	342.6	266.3	410	298.2	270.5	287.9	285.8	0.124304	0.132654	0.124568	0.00627905	-0.0215266	-0.127017	0.0128623	-0.0135818	0.0605055	0.0587776	0.522128
B9EIX2	Cep170b	AW555464 protein OS=Mus musculus OX=10090 GN=Cep170b PE=1 SV=1	-0.0889503	0.277341	0.393402	-0.148262	0.0848946	0.163993	-0.0593117	0.46112	0.630562	-0.203898	0.120713	0.215782	-0.0745971	0.548167	0.709499	0.129301	0.306888	0.583887	483.6	368.6	679.9	515.5	458.4	519.6	421.5	397.5	459.9	885.4	920.7	1138	776.4	1259.7	870.2	923.9	750.2	780.8	0.0898545	0.132161	0.048068	0.0170727	-0.0262398	0.0124	-0.061043	-0.175746	0.0620865	0	0.012723
B9EJ54	Nup205	Nucleoporin 205 OS=Mus musculus OX=10090 GN=Nup205 PE=1 SV=1	0.0492073	0.639333	0.731685	0.0767714	0.468374	0.59115	0.027564	0.792111	0.877194	-0.00392948	0.980713	0.988693	0.226914	0.183363	0.354587	0.230844	0.176562	0.431303	107.7	88.1	151.7	132.3	130.7	112.4	113.8	109	117.8	68.8	97.8	87	77.5	149.4	70.3	95.8	76.7	87	-0.0621218	0.0821388	-0.101214	0.069733	0.178232	-0.18154	0.0647446	-0.0275528	0.111925	-0.338607	0.12514
B9EJ80	Pdzd8	PDZ domain-containing protein 8 OS=Mus musculus OX=10090 GN=Pdzd8 PE=1 SV=1	0.0126516	0.944857	0.958056	-0.401773	0.0485661	0.106629	-0.414425	0.0430945	0.133738	-0.0698345	0.386849	0.512426	-0.209491	0.0221411	0.0883922	-0.139656	0.100938	0.319313	3650.2	1961.6	6799.7	4363.8	3403	4103	2560.5	2968.3	2404.1	1877.8	1893.2	1924.7	1773.3	2751.5	1700.2	1333.7	1549.8	1458.8	0.118529	-0.343351	0.48273	0.211198	-0.0215266	0.106191	-0.345637	-0.162551	-0.439224	0.0826068	0.0507114
B9EJ86	Osbpl8	Oxysterol-binding protein-related protein 8 OS=Mus musculus OX=10090 GN=Osbpl8 PE=1 SV=1	0.234496	0.148876	0.242535	-0.107333	0.489905	0.610767	-0.341829	0.0460701	0.139394	0.170122	0.186927	0.300909	0.0153461	0.900708	0.945994	-0.154776	0.22632	0.491367	603.6	330.8	1008.7	844.8	637.1	742.8	489.2	563.6	505.7	391.4	513.3	370.2	454.6	736.3	443.7	343.1	385.7	395.3	0.0173605	-0.416208	0.224898	0.337437	0.0564004	0.1357	-0.238424	-0.0643016	-0.193225	-0.0143042	0.333176
B9EJA2	Cttnbp2	Cortactin-binding protein 2 OS=Mus musculus OX=10090 GN=Cttnbp2 PE=1 SV=2	-0.0649819	0.460413	0.578075	-0.215419	0.0295526	0.0731285	-0.150437	0.106398	0.24443	-0.0222758	0.834517	0.890002	-0.160695	0.153479	0.315697	-0.138419	0.212747	0.475668	150.6	127.9	236.3	177	148.5	184.4	135.5	129.7	143.2	233.4	194.2	258.2	213	312.8	235.1	164.3	175.2	198.3	0.0376193	0.235979	0.154222	0.105707	-0.0215266	0.148694	-0.0674255	-0.160665	0.00965505	0.131951	-0.176989
B9EJA5	Vwa7	D17H6S56E-3 protein OS=Mus musculus OX=10090 GN=Vwa7 PE=1 SV=1	0.00526594	0.94484	0.958056	-0.132973	0.104101	0.190884	-0.138239	0.0927729	0.223264	-0.149654	0.117338	0.211193	-0.142864	0.132822	0.287055	0.00679007	0.939442	0.971999	378.4	278.4	576.8	407.9	400.4	458.5	324.2	343.9	357.7	402	491.1	440.4	360.1	598.5	414.3	338.9	350.3	370.7	0.0173605	0.00867254	0.0922247	-0.0392761	0.0600033	0.113328	-0.158283	-0.103303	-0.0190755	0	0.245143
B9EJI9	Tmem229a	Transmembrane protein 229A OS=Mus musculus OX=10090 GN=Tmem229a PE=2 SV=1	-0.372014	0.0995997	0.177115	-0.769344	0.00388027	0.0155861	-0.397331	0.0813618	0.204086	-0.402229	0.000628925	0.00433729	-0.515068	9.5797e-05	0.00276935	-0.112839	0.196144	0.458072	460.4	195.5	737.9	377.2	295.5	335.1	222	238.4	219.3	266.6	261.4	256.5	183.2	315.4	187.9	150.7	167.2	165.6	0.65709	-0.144564	0.804333	0.204592	-0.0215266	0.0177523	-0.347854	-0.275154	-0.368166	0.504712	0.432615
B9EJR8	Dnaaf5	Dynein assembly factor 5, axonemal OS=Mus musculus OX=10090 GN=Dnaaf5 PE=1 SV=1	0.0861121	0.595837	0.69587	0.0448671	0.781109	0.844962	-0.041245	0.798319	0.881759	0.256782	0.0408576	0.0946191	0.272238	0.032139	0.112167	0.0154561	0.890115	0.946944	76.8	78.4	101.7	94.4	83.4	113.4	89.8	89.6	72.3	59.8	79.8	69.5	79.1	129.7	77.3	63.8	73.3	85.1	-0.205032	0.25878	-0.333185	-0.0722914	-0.124978	0.176169	0.0679613	0.0346196	-0.247417	-0.370323	0.00224155
B9EKK6	Nxpe3	Family with sequence similarity 55, member C OS=Mus musculus OX=10090 GN=Nxpe3 PE=2 SV=1	-0.0454261	0.667328	0.754471	-0.200484	0.0797688	0.156275	-0.155058	0.162123	0.32254	-0.166913	0.131011	0.229229	-0.206752	0.0691233	0.188293	-0.0398381	0.702397	0.860894	183.9	120.3	312.5	192.6	194.2	205	153.6	166.7	154	182.9	234.2	201.2	181.5	245.8	191.4	150.2	144	176.6	0.0173605	-0.160859	0.249	-0.0808933	0.0570951	-0.00697883	-0.194999	-0.107048	-0.193905	0	0.313007
B9EKR1	Ptprz1	Receptor-type tyrosine-protein phosphatase zeta OS=Mus musculus OX=10090 GN=Ptprz1 PE=1 SV=1	-0.498435	2.22444e-05	0.000199312	-0.653782	2.09961e-06	4.57207e-05	-0.155347	0.0406771	0.128317	-0.675186	5.06557e-06	0.000104003	-0.551688	2.86924e-05	0.00122002	0.123498	0.132245	0.368767	6287.3	4631	8867.5	5004.5	4487.8	4970.5	3875	3726.1	3973.7	6602.9	6671.9	7805.3	4221.8	6481.8	4326.5	4163.5	4176	4278	0.458477	0.451425	0.421269	-0.0356774	-0.066842	-0.061614	-0.192383	-0.279038	-0.158754	0.609899	0.581218
C0HK80	Arxes2	Adipocyte-related X-chromosome expressed sequence 2 OS=Mus musculus OX=10090 GN=Arxes2 PE=1 SV=1	0.0770338	0.70619	0.784098	-0.275546	0.195874	0.311129	-0.352579	0.106778	0.244834	0.0744862	0.431806	0.554297	-0.259698	0.0174179	0.0755828	-0.334185	0.00444587	0.0476126	2240.8	1149.5	4272.5	2768.3	2367.5	2402.4	1608.8	2046.7	1630.8	968.7	886.8	1083.8	1076.3	1430.7	989.6	658.6	759	739.4	0.0173605	-0.511582	0.415132	0.157407	0.0578239	-0.0632188	-0.413284	-0.0960946	-0.396348	0	-0.17112
D0QMC3	Mndal	Myeloid cell nuclear differentiation antigen-like protein OS=Mus musculus OX=10090 GN=Mndal PE=1 SV=1	0.881032	5.89637e-05	0.000451239	0.507276	0.00324559	0.013629	-0.373757	0.0175512	0.0729457	1.12494	1.39044e-06	3.77044e-05	0.37818	0.00603811	0.0383642	-0.746761	4.8137e-05	0.00181106	31.2	28.9	42.6	77.4	55.9	67.6	45.2	41.9	50.4	53.2	51.8	51.2	124.7	154.5	106.5	57.2	66	55.9	-0.517416	-0.193828	-0.601404	0.628431	0.284999	0.417019	0.0647446	-0.0747529	0.219187	-0.104589	-0.186742
D2DFA9	Gprc5b	G protein-coupled receptor family C group 5 member B variant 2 OS=Mus musculus OX=10090 GN=Gprc5b PE=1 SV=1	-0.654357	6.5101e-06	7.1641e-05	-0.277891	0.00424085	0.0166212	0.376465	0.000563176	0.00746675	-0.265089	0.0613914	0.129107	-0.101474	0.437772	0.617313	0.163615	0.222016	0.487297	1144	874.2	1579.5	805	715.1	857.9	957.4	935.8	856.1	451.9	519.3	496.4	439.3	549.4	389.9	421.7	436.9	348.8	0.405412	0.451425	0.337498	-0.266554	-0.311345	-0.190835	0.195903	0.132856	0.0319024	0.0407971	0.197683
D3Y273	Slc4a7	Anion exchange protein OS=Mus musculus OX=10090 GN=Slc4a7 PE=1 SV=2	0.318556	0.020029	0.0504698	0.676385	0.000169134	0.00143664	0.357829	0.0112367	0.0536271	0.0618962	0.594556	0.698748	-0.0286318	0.804384	0.890154	-0.090528	0.440166	0.697957	241.3	188.9	367	375.8	364.9	288.4	392.5	386.6	389.4	197.2	260.1	242.1	228.3	319.9	271.1	193.8	198.4	207.3	-0.587592	-0.506732	-0.515934	-0.113395	-0.0298055	-0.51139	0.161657	0.109681	0.147559	-0.211271	0.144457
D3YTP3	Mtx3	Metaxin OS=Mus musculus OX=10090 GN=Mtx3 PE=1 SV=2	-0.529227	0.000439246	0.00231409	-0.514216	0.00054213	0.00343238	0.0150106	0.885787	0.931983	-0.994881	3.85266e-07	1.30591e-05	-0.573351	4.82054e-05	0.00173202	0.42153	0.000527284	0.0108111	414.1	330.9	699.8	339	337.3	340.1	348.7	290.8	280.9	910.4	833.2	985.6	451.9	639.9	457.9	529.6	487.5	598.8	0.306054	0.416535	0.529723	-0.14758	-0.0287796	-0.159008	0.105446	-0.186638	-0.209142	0.604426	0.43291
D3YTP8	Lsm4	U6 snRNA-associated Sm-like protein LSm4 (Fragment) OS=Mus musculus OX=10090 GN=Lsm4 PE=1 SV=8	0.0507058	0.679752	0.764668	0.00648695	0.957693	0.972581	-0.0442188	0.718561	0.829724	0.286072	0.00927874	0.0318116	0.211736	0.0383852	0.126585	-0.0743361	0.420973	0.683754	534	553.9	832.8	664.1	697.5	720.3	579.9	608.3	612.5	1170.2	1274.2	1288	1462.9	2123.1	1571.4	1156.3	1153.6	1523.4	-0.18051	0.306341	-0.0726742	-0.0308889	0.165957	0.0702068	-0.0141611	0.0246928	0.0620865	-0.138377	-0.0592196
D3YTR6	Spns1	Protein spinster homolog 1 OS=Mus musculus OX=10090 GN=Spns1 PE=1 SV=1	0.291101	0.0729218	0.13896	0.106441	0.479637	0.601934	-0.18466	0.231828	0.407849	0.0152718	0.892033	0.929142	0.0370282	0.742678	0.846856	0.0217564	0.84675	0.927026	596.1	325.8	1010.8	784.5	685.5	815.1	555.2	643.6	593.2	272.4	266.3	302.3	280.2	399.2	283.7	272.2	263.8	224.7	-0.0932495	-0.530752	0.135327	0.13803	0.0694657	0.177131	-0.148412	0.0346196	-0.0555592	0	-0.0763531
D3YTS3	D630045J12Rik	RIKEN cDNA D630045J12 gene OS=Mus musculus OX=10090 GN=D630045J12Rik PE=1 SV=2	-0.132591	0.190807	0.295186	-0.204021	0.0564981	0.119975	-0.0714308	0.466683	0.635217	-0.246777	0.0480927	0.107028	-0.198522	0.0999699	0.239302	0.048255	0.668277	0.841023	989	616.8	1495.9	961.1	838.7	1047.4	778.6	847.9	782.6	678.1	841.2	685.4	603.5	932.8	582.8	485.9	621.8	583.4	0.239437	-0.00766594	0.303113	0.0332129	-0.0372659	0.141165	-0.0582672	0.0346196	-0.0535325	0.125047	0.392319
D3YTU2	Ogfod1	Prolyl 3-hydroxylase OGFOD1 OS=Mus musculus OX=10090 GN=Ogfod1 PE=1 SV=1	0.140495	0.111446	0.193489	0.133916	0.127032	0.221943	-0.00657864	0.936338	0.960669	0.0574399	0.545223	0.656808	-0.00906523	0.923211	0.958072	-0.0665051	0.485106	0.730533	107.6	88.1	157.5	147.7	125.4	131.6	122	114.4	122.3	186.1	167.4	216	205.7	276.5	186.9	158.2	162.4	175.1	-0.167386	-0.0217851	-0.151007	0.124666	0.0145863	-0.0579462	0.0612013	-0.0617177	0.0620865	0	-0.196457
D3YTZ7	Josd2	Josephin-2 OS=Mus musculus OX=10090 GN=Josd2 PE=1 SV=1	-0.475833	0.000229782	0.00135568	-0.197788	0.0409145	0.0937835	0.278045	0.00815293	0.0434944	-0.0765751	0.523827	0.638685	0.0477042	0.689332	0.812588	0.124279	0.309103	0.585454	895.4	673.3	1191.7	712.9	647.8	705	746.8	683.5	807.3	645.6	541.4	735.1	586.3	798.9	655.8	583.7	556	595.6	0.346193	0.368975	0.225315	-0.14758	-0.159678	-0.179758	0.131767	-0.0261388	0.241492	0.116297	-0.181328
D3YU12	Nmral1	NmrA-like family domain-containing protein 1 OS=Mus musculus OX=10090 GN=Nmral1 PE=1 SV=1	-0.485031	0.000755908	0.0035997	-0.462578	0.00105348	0.00571486	0.0224531	0.827959	0.897062	-0.235856	0.00987189	0.0332424	-0.0774063	0.319536	0.510831	0.15845	0.0580533	0.231231	6989.4	5199	7985.5	5198.3	4872.6	5093.3	4589.2	4387.6	4766	4064.9	4789.1	4833.8	3806.8	5520.4	3843.9	3720.9	3685.8	3979.4	0.473928	0.481059	0.132848	-0.11814	-0.0854355	-0.163681	-0.0856134	-0.180549	-0.0337353	0.0306689	0.223525
D3YU39	Chpt1	Cholinephosphotransferase 1 OS=Mus musculus OX=10090 GN=Chpt1 PE=1 SV=1	-0.198494	0.202544	0.30912	0.0952034	0.527411	0.644443	0.293697	0.071546	0.186753	-0.0747067	0.503139	0.620377	-0.0835078	0.455518	0.631678	-0.00880107	0.936379	0.971248	57.6	39.4	97	56.4	44.6	70.6	66.3	54.3	64.5	62.9	74	61.1	54.5	97.4	64.3	53.4	56.9	53.6	0.0173605	-0.0964478	0.235982	-0.177953	-0.390552	0.129918	0.267685	-0.050497	0.225317	0.0418876	0.232674
D3YU53	Tmem145	Transmembrane protein 145 OS=Mus musculus OX=10090 GN=Tmem145 PE=1 SV=1	-0.370687	0.0293555	0.0686234	-0.405438	0.0195653	0.0539136	-0.0347512	0.815901	0.891855	-0.583279	0.0107237	0.0353976	-0.321799	0.114014	0.25964	0.261481	0.189478	0.448924	453.2	233.1	664.5	374.9	342.5	308.3	289.2	312.6	289.2	222.1	379.3	269.1	196.4	270.6	177.8	223.9	205.5	171.9	0.553191	0.0280566	0.572017	0.114608	0.11026	-0.183664	-0.0475056	0.0346196	-0.0501637	0	0.728451
D3YU58	Anapc7	Anaphase-promoting complex subunit 7 OS=Mus musculus OX=10090 GN=Anapc7 PE=1 SV=1	-0.0983584	0.438417	0.558691	-0.232569	0.085954	0.165328	-0.134211	0.296775	0.477097	-0.167483	0.210294	0.327571	-0.0904817	0.485754	0.659081	0.0770009	0.551623	0.776335	86.6	71.8	167	105.9	89.7	108.6	71.9	94.2	81.8	87.1	119.5	96.7	84.6	137.7	85.5	73.7	94	82	-0.0333805	0.130301	0.380734	0.0919431	-0.0215266	0.112163	-0.254372	0.105239	-0.0709206	0	0.412587
[truncated: 6,195 more rows]
[truncated: 7 more columns]
